# Supplementary material for: 2-(4-Methyl­phen­yl)-6-nitro-1,3-benzoxazole
Source: Acta Crystallogr Sect E Struct Rep Online. 2013 Apr 5;69(Pt 5):o667–8. doi: 10.1107/S1600536813008970 (PMC3647863; doi:10.1107/S1600536813008970)
Supplement: Supplementary file 1 [file e-69-0o667-sup1.cif]

##############################################################################
#                                                                            #
# This CIF contains the data in a paper accepted for publication in          #
# Acta Crystallographica Section E. It conforms to the requirements of       #
# Notes for Authors for Acta Crystallographica Section E, and has been       #
# peer reviewed under the auspices of the IUCr Commission on Journals.       #
#                                                                            #
# Full details of the Crystallographic Information File format               #
# are given in the paper "The Crystallographic Information File (CIF):       #
# a New Standard Archive File for Crystallography" by S. R. Hall, F. H.      #
# Allen and I. D. Brown [Acta Cryst. (1991), A47, 655-685].                  #
#                                                                            #
# The current version of the core CIF dictionary is obtainable from          #
# ftp://ftp.iucr.org/pub/cif_core.dic.                                       #
#                                                                            #
# Software is freely available for graphical display of the structure(s)     #
# in this CIF. For information consult the CIF software page                 #
# http://www.iucr.org/resources/cif/software.                                #
#                                                                            #
# This file may be used for bona fide research purposes within the           #
# scientific community so long as proper attribution is given to the journal # 
# article from which it was obtained.                                        #
#                                                                            #
##############################################################################
data_global
_audit_creation_method     SHELXL-97
_journal_date_recd_electronic     2013-03-25
_journal_date_accepted     2013-04-02
_journal_name_full     'Acta Crystallographica, Section E'
_journal_year     2013
_journal_volume     69
_journal_issue      5
_journal_page_first     o667
_journal_page_last     o668
_journal_paper_category     QO
_journal_paper_doi     10.1107/S1600536813008970
_journal_coeditor_code     RZ5053
_publ_contact_author_name     'Professor Roberto Centore'
_publ_contact_author_address
;
Dipartimento di Scienze Chimiche
Universit\`a di Napoli 'Federico II'
Complesso di Monte S. Angelo
Via Cinthia
80126 Napoli
Italy
;
_publ_contact_author_email     'roberto.centore@unina.it'
_publ_section_title
;
2-(4-Methylphenyl)-6-nitro-1,3-benzoxazole
;
loop_
    _publ_author_name
    _publ_author_address
    'Roberto Centore'
;
Dipartimento di Scienze Chimiche,
Universit\`a degli Studi di Napoli 'Federico II',
Complesso di Monte S. Angelo,
Via Cinthia, 80126 Napoli, Italy
;
    'Vincenzo Piccialli'
;
Dipartimento di Scienze Chimiche,
Universit\`a degli Studi di Napoli 'Federico II',
Complesso di Monte S. Angelo,
Via Cinthia, 80126 Napoli, Italy
;
    'Angela Tuzi'
;
Dipartimento di Scienze Chimiche,
Universit\`a degli Studi di Napoli 'Federico II',
Complesso di Monte S. Angelo,
Via Cinthia, 80126 Napoli, Italy
;
data_I
_audit_creation_method     SHELXL-97
_chemical_name_systematic
;
2-(4-Methylphenyl)-6-nitro-1,3-benzoxazole
;
_chemical_formula_moiety     'C14 H10 N2 O3'
_chemical_formula_sum     'C14 H10 N2 O3'
_chemical_formula_iupac     'C14 H10 N2 O3'
_chemical_formula_weight     254.24
_symmetry_cell_setting     orthorhombic
_symmetry_space_group_name_H-M     'P b c a'
_symmetry_space_group_name_Hall     '-P 2ac 2ab'
loop_
    _symmetry_equiv_pos_as_xyz
    'x, y, z'
    '-x+1/2, -y, z+1/2'
    '-x, y+1/2, -z+1/2'
    'x+1/2, -y+1/2, -z'
    '-x, -y, -z'
    'x-1/2, y, -z-1/2'
    'x, -y-1/2, z-1/2'
    '-x-1/2, y-1/2, z'
_cell_length_a     27.251(4)
_cell_length_b     7.4457(6)
_cell_length_c     11.990(9)
_cell_angle_alpha     90.00
_cell_angle_beta     90.00
_cell_angle_gamma     90.00
_cell_volume     2432.8(19)
_cell_formula_units_Z     8
_cell_measurement_reflns_used     25
_cell_measurement_theta_min     12.20
_cell_measurement_theta_max     12.36
_cell_measurement_temperature     293(2)
_exptl_crystal_description     prism
_exptl_crystal_colour     brown
_exptl_crystal_size_max     0.40
_exptl_crystal_size_mid     0.20
_exptl_crystal_size_min     0.20
_exptl_crystal_density_diffrn     1.388
_exptl_crystal_density_method     'not measured'
_exptl_crystal_F_000     1056
_exptl_absorpt_coefficient_mu     0.100
_exptl_absorpt_correction_type     none
_diffrn_ambient_temperature     293(2)
_diffrn_radiation_type     Mok\a
_diffrn_radiation_wavelength     0.71073
_diffrn_radiation_source     'fine-focus sealed tube'
_diffrn_radiation_monochromator     graphite
_diffrn_measurement_device_type     'Enraf--Nonius MACH3'
_diffrn_measurement_device     '\k-geometry diffractometer'
_diffrn_measurement_method     'non-profiled omega scans'
_diffrn_reflns_number     2968
_diffrn_reflns_av_R_equivalents     0.0195
_diffrn_reflns_av_sigmaI/netI     0.0807
_diffrn_reflns_theta_min     1.49
_diffrn_reflns_theta_max     24.97
_diffrn_reflns_theta_full     24.97
_diffrn_measured_fraction_theta_max     1.000
_diffrn_measured_fraction_theta_full     1.000
_diffrn_reflns_limit_h_min     -12
_diffrn_reflns_limit_h_max     32
_diffrn_reflns_limit_k_min     -3
_diffrn_reflns_limit_k_max     8
_diffrn_reflns_limit_l_min     -5
_diffrn_reflns_limit_l_max     14
_diffrn_standards_number     1
_diffrn_standards_interval_time     120
_diffrn_standards_decay_%     0
loop_
    _diffrn_standard_refln_index_h
    _diffrn_standard_refln_index_k
    _diffrn_standard_refln_index_l
    5 4 -2
_refine_special_details
;
Refinement of <i>F</i>^2^ against ALL reflections. The weighted <i>R</i>-factor
<i>wR</i> and goodness of fit <i>S</i> are based on <i>F</i>^2^, conventional
<i>R</i>-factors <i>R</i> are based on <i>F</i>, with <i>F</i> set to zero for
negative <i>F</i>^2^. The threshold expression of <i>F</i>^2^ >
\s(<i>F</i>^2^) is used only for calculating <i>R</i>-factors(gt) <i>etc</i>.
and is not relevant to the choice of reflections for refinement.
<i>R</i>-factors based on <i>F</i>^2^ are statistically about twice as large
as those based on <i>F</i>, and <i>R</i>- factors based on ALL data will be
even larger.
;
_reflns_number_total     2140
_reflns_number_gt     970
_reflns_threshold_expression     I>2sigma(I)
_refine_ls_structure_factor_coef     Fsqd
_refine_ls_matrix_type     full
_refine_ls_R_factor_all     0.1687
_refine_ls_R_factor_gt     0.0554
_refine_ls_wR_factor_gt     0.1378
_refine_ls_wR_factor_ref     0.1675
_refine_ls_goodness_of_fit_ref     1.113
_refine_ls_restrained_S_all     1.113
_refine_ls_number_reflns     2140
_refine_ls_number_parameters     174
_refine_ls_number_restraints     0
_refine_ls_hydrogen_treatment     constr
_refine_ls_weighting_scheme     calc
_refine_ls_weighting_details
         'calc w=1/[\s^2^(Fo^2^)+(0.0553P)^2^+0.3830P] where P=(Fo^2^+2Fc^2^)/3'
_atom_sites_solution_hydrogens     geom
_atom_sites_solution_primary     direct
_atom_sites_solution_secondary     difmap
_refine_ls_shift/su_max     0.000
_refine_ls_shift/su_mean     0.000
_refine_diff_density_max     0.139
_refine_diff_density_min     -0.193
_refine_ls_extinction_method     none
loop_
    _atom_type_symbol
    _atom_type_description
    _atom_type_scat_dispersion_real
    _atom_type_scat_dispersion_imag
    _atom_type_scat_source
    'C' 'C' 0.0033 0.0016
                         'International Tables Vol C Tables 4.2.6.8 and 6.1.1.4'
    'H' 'H' 0.0000 0.0000
                         'International Tables Vol C Tables 4.2.6.8 and 6.1.1.4'
    'O' 'O' 0.0106 0.0060
                         'International Tables Vol C Tables 4.2.6.8 and 6.1.1.4'
    'N' 'N' 0.0061 0.0033
                         'International Tables Vol C Tables 4.2.6.8 and 6.1.1.4'
_computing_data_collection     '<i>MACH3</i>/<i>PC</i> Software (Nonius, 1996)'
_computing_cell_refinement     '<i>CELLFITW</i> (Centore, 2004)'
_computing_data_reduction     'XCAD4 (Harms & Wocadlo, 1995)'
_computing_structure_solution     'SIR97 (Altomare <i>et al.</i>, 1999)'
_computing_structure_refinement     'SHELXL97 (Sheldrick, 2008)'
_computing_molecular_graphics
;ORTEP-3 for Windows (Farrugia, 2012) and
<i>Mercury</i> (Macrae <i>et al.</i>, 2006)
;
_computing_publication_material     'WinGX (Farrugia, 2012)'
loop_
    _atom_site_type_symbol
    _atom_site_label
    _atom_site_fract_x
    _atom_site_fract_y
    _atom_site_fract_z
    _atom_site_U_iso_or_equiv
    _atom_site_adp_type
    _atom_site_calc_flag
    _atom_site_refinement_flags
    _atom_site_occupancy
    _atom_site_symmetry_multiplicity
    _atom_site_disorder_assembly
    _atom_site_disorder_group
    O O1 0.05625(9) 0.1644(3) 0.0918(2) 0.0545(7) Uani d . 1 1 . .
    O O2 0.25311(13) -0.0885(6) 0.2271(3) 0.1125(14) Uani d . 1 1 . .
    O O3 0.19587(12) -0.0394(6) 0.3439(3) 0.1144(14) Uani d . 1 1 . .
    N N1 0.08562(12) 0.1994(4) -0.0827(3) 0.0614(10) Uani d . 1 1 . .
    N N2 0.21215(15) -0.0363(6) 0.2493(4) 0.0771(11) Uani d . 1 1 . .
    C C1 -0.14836(14) 0.4375(6) -0.1283(4) 0.0819(15) Uani d . 1 1 . .
    H H1A -0.1684 0.3329 -0.1391 0.123 Uiso calc PR 0.57(5) 1 . .
    H H1B -0.1477 0.5068 -0.1958 0.123 Uiso calc PR 0.57(5) 1 . .
    H H1C -0.1618 0.5090 -0.0690 0.123 Uiso calc PR 0.57(5) 1 . .
    H H1D -0.1502 0.5663 -0.1302 0.123 Uiso calc PR 0.43(5) 1 . .
    H H1E -0.1709 0.3923 -0.0735 0.123 Uiso calc PR 0.43(5) 1 . .
    H H1F -0.1568 0.3901 -0.2002 0.123 Uiso calc PR 0.43(5) 1 . .
    C C2 -0.09695(16) 0.3808(5) -0.0983(4) 0.0624(12) Uani d . 1 1 . .
    C C3 -0.05929(17) 0.3930(6) -0.1742(4) 0.0754(13) Uani d . 1 1 . .
    H H3 -0.0656 0.4411 -0.2443 0.091 Uiso calc R 1 1 . .
    C C4 -0.01233(16) 0.3358(6) -0.1496(4) 0.0710(13) Uani d . 1 1 . .
    H H4 0.0122 0.3420 -0.2035 0.085 Uiso calc R 1 1 . .
    C C5 -0.00180(14) 0.2695(5) -0.0448(3) 0.0516(10) Uani d . 1 1 . .
    C C6 -0.03907(14) 0.2611(5) 0.0325(3) 0.0621(11) Uani d . 1 1 . .
    H H6 -0.0325 0.2182 0.1038 0.074 Uiso calc R 1 1 . .
    C C7 -0.08606(15) 0.3154(6) 0.0058(4) 0.0682(13) Uani d . 1 1 . .
    H H7 -0.1107 0.3075 0.0592 0.082 Uiso calc R 1 1 . .
    C C8 0.04769(15) 0.2121(5) -0.0175(3) 0.0521(10) Uani d . 1 1 . .
    C C9 0.12336(14) 0.1393(5) -0.0134(3) 0.0548(11) Uani d . 1 1 . .
    C C10 0.17235(15) 0.1012(6) -0.0351(4) 0.0724(13) Uani d . 1 1 . .
    H H10 0.1855 0.1146 -0.1062 0.087 Uiso calc R 1 1 . .
    C C11 0.20086(14) 0.0426(6) 0.0532(4) 0.0718(13) Uani d . 1 1 . .
    H H11 0.2337 0.0139 0.0416 0.086 Uiso calc R 1 1 . .
    C C12 0.18069(14) 0.0268(6) 0.1583(4) 0.0592(11) Uani d . 1 1 . .
    C C13 0.13235(14) 0.0639(5) 0.1837(3) 0.0571(11) Uani d . 1 1 . .
    H H13 0.1194 0.0525 0.2551 0.069 Uiso calc R 1 1 . .
    C C14 0.10530(14) 0.1191(5) 0.0941(3) 0.0509(10) Uani d . 1 1 . .
loop_
    _atom_site_aniso_label
    _atom_site_aniso_U_11
    _atom_site_aniso_U_22
    _atom_site_aniso_U_33
    _atom_site_aniso_U_12
    _atom_site_aniso_U_13
    _atom_site_aniso_U_23
    O1 0.0553(17) 0.0632(18) 0.0449(16) 0.0015(13) 0.0038(13) 0.0002(14)
    O2 0.057(2) 0.171(4) 0.110(3) 0.020(2) -0.005(2) 0.013(3)
    O3 0.086(2) 0.190(4) 0.068(2) 0.022(3) -0.004(2) 0.022(3)
    N1 0.064(2) 0.073(3) 0.0474(19) -0.0022(18) 0.010(2) -0.0039(19)
    N2 0.058(2) 0.096(3) 0.077(3) -0.006(2) -0.004(2) 0.006(3)
    C1 0.073(3) 0.070(3) 0.103(4) 0.010(3) -0.024(3) -0.008(3)
    C2 0.071(3) 0.051(3) 0.066(3) 0.000(2) -0.008(3) -0.011(3)
    C3 0.090(3) 0.087(3) 0.049(3) 0.014(3) -0.011(3) 0.007(3)
    C4 0.075(3) 0.086(3) 0.052(3) 0.009(3) 0.002(2) -0.001(3)
    C5 0.060(2) 0.051(3) 0.044(2) 0.000(2) -0.002(2) -0.003(2)
    C6 0.064(3) 0.073(3) 0.050(2) -0.004(3) 0.002(2) 0.004(2)
    C7 0.060(3) 0.078(3) 0.067(3) -0.006(2) 0.004(2) 0.001(3)
    C8 0.067(3) 0.051(3) 0.038(2) 0.000(2) -0.001(2) -0.003(2)
    C9 0.058(3) 0.058(3) 0.048(2) -0.009(2) 0.008(2) -0.007(2)
    C10 0.065(3) 0.093(4) 0.058(3) -0.003(3) 0.019(3) -0.001(3)
    C11 0.053(3) 0.092(3) 0.070(3) -0.001(3) 0.010(2) -0.003(3)
    C12 0.050(2) 0.066(3) 0.062(3) -0.003(2) -0.005(2) -0.002(2)
    C13 0.059(3) 0.060(3) 0.052(3) -0.004(2) 0.005(2) -0.001(2)
    C14 0.048(2) 0.051(2) 0.054(3) -0.005(2) 0.006(2) -0.005(2)
_geom_special_details
;
All e.s.d.'s (except the e.s.d. in the dihedral angle between two l.s. planes)
are estimated using the full covariance matrix. The cell e.s.d.'s are taken
into account individually in the estimation of e.s.d.'s in distances, angles
and torsion angles; correlations between e.s.d.'s in cell parameters are only
used when they are defined by crystal symmetry. An approximate (isotropic)
treatment of cell e.s.d.'s is used for estimating e.s.d.'s involving l.s.
planes.
;
loop_
    _geom_bond_atom_site_label_1
    _geom_bond_atom_site_label_2
    _geom_bond_site_symmetry_2
    _geom_bond_distance
    _geom_bond_publ_flag
    O1 C8 . 1.378(4) no
    O1 C14 . 1.379(4) no
    O2 N2 . 1.212(4) no
    O3 N2 . 1.218(5) no
    N1 C8 . 1.299(4) no
    N1 C9 . 1.396(5) no
    N2 C12 . 1.465(5) no
    C1 C2 . 1.506(5) no
    C1 H1A . 0.9600 no
    C1 H1B . 0.9600 no
    C1 H1C . 0.9600 no
    C1 H1D . 0.9600 no
    C1 H1E . 0.9600 no
    C1 H1F . 0.9600 no
    C2 C7 . 1.373(6) no
    C2 C3 . 1.375(6) no
    C3 C4 . 1.381(6) no
    C3 H3 . 0.9300 no
    C4 C5 . 1.380(5) no
    C4 H4 . 0.9300 no
    C5 C6 . 1.376(5) no
    C5 C8 . 1.452(5) no
    C6 C7 . 1.381(5) no
    C6 H6 . 0.9300 no
    C7 H7 . 0.9300 no
    C9 C14 . 1.387(5) no
    C9 C10 . 1.389(5) no
    C10 C11 . 1.383(6) no
    C10 H10 . 0.9300 no
    C11 C12 . 1.380(5) no
    C11 H11 . 0.9300 no
    C12 C13 . 1.380(5) no
    C13 C14 . 1.366(5) no
    C13 H13 . 0.9300 no
loop_
    _geom_angle_atom_site_label_1
    _geom_angle_atom_site_label_2
    _geom_angle_atom_site_label_3
    _geom_angle_site_symmetry_1
    _geom_angle_site_symmetry_3
    _geom_angle
    _geom_angle_publ_flag
    C8 O1 C14 . . 104.2(3) no
    C8 N1 C9 . . 104.6(3) no
    O2 N2 O3 . . 122.3(4) no
    O2 N2 C12 . . 118.5(4) no
    O3 N2 C12 . . 119.1(4) no
    C2 C1 H1A . . 109.5 no
    C2 C1 H1B . . 109.5 no
    H1A C1 H1B . . 109.5 no
    C2 C1 H1C . . 109.5 no
    H1A C1 H1C . . 109.5 no
    H1B C1 H1C . . 109.5 no
    C2 C1 H1D . . 109.5 no
    H1A C1 H1D . . 141.1 no
    H1B C1 H1D . . 56.3 no
    H1C C1 H1D . . 56.3 no
    C2 C1 H1E . . 109.5 no
    H1A C1 H1E . . 56.3 no
    H1B C1 H1E . . 141.1 no
    H1C C1 H1E . . 56.3 no
    H1D C1 H1E . . 109.5 no
    C2 C1 H1F . . 109.5 no
    H1A C1 H1F . . 56.3 no
    H1B C1 H1F . . 56.3 no
    H1C C1 H1F . . 141.1 no
    H1D C1 H1F . . 109.5 no
    H1E C1 H1F . . 109.5 no
    C7 C2 C3 . . 117.7(4) no
    C7 C2 C1 . . 121.1(4) no
    C3 C2 C1 . . 121.2(4) no
    C2 C3 C4 . . 122.0(4) no
    C2 C3 H3 . . 119.0 no
    C4 C3 H3 . . 119.0 no
    C5 C4 C3 . . 119.9(4) no
    C5 C4 H4 . . 120.1 no
    C3 C4 H4 . . 120.1 no
    C6 C5 C4 . . 118.4(4) no
    C6 C5 C8 . . 121.4(4) no
    C4 C5 C8 . . 120.2(4) no
    C5 C6 C7 . . 121.0(4) no
    C5 C6 H6 . . 119.5 no
    C7 C6 H6 . . 119.5 no
    C2 C7 C6 . . 121.0(4) no
    C2 C7 H7 . . 119.5 no
    C6 C7 H7 . . 119.5 no
    N1 C8 O1 . . 114.8(3) no
    N1 C8 C5 . . 128.7(4) no
    O1 C8 C5 . . 116.6(3) no
    C14 C9 C10 . . 119.5(4) no
    C14 C9 N1 . . 109.0(3) no
    C10 C9 N1 . . 131.4(4) no
    C11 C10 C9 . . 117.4(4) no
    C11 C10 H10 . . 121.3 no
    C9 C10 H10 . . 121.3 no
    C12 C11 C10 . . 120.1(4) no
    C12 C11 H11 . . 119.9 no
    C10 C11 H11 . . 119.9 no
    C13 C12 C11 . . 124.4(4) no
    C13 C12 N2 . . 117.3(4) no
    C11 C12 N2 . . 118.3(4) no
    C14 C13 C12 . . 113.7(4) no
    C14 C13 H13 . . 123.1 no
    C12 C13 H13 . . 123.1 no
    C13 C14 O1 . . 127.8(4) no
    C13 C14 C9 . . 124.8(4) no
    O1 C14 C9 . . 107.4(4) no
loop_
    _geom_torsion_atom_site_label_1
    _geom_torsion_atom_site_label_2
    _geom_torsion_atom_site_label_3
    _geom_torsion_atom_site_label_4
    _geom_torsion_site_symmetry_1
    _geom_torsion_site_symmetry_2
    _geom_torsion_site_symmetry_3
    _geom_torsion_site_symmetry_4
    _geom_torsion
    _geom_torsion_publ_flag
    C7 C2 C3 C4 . . . . 2.4(7) no
    C1 C2 C3 C4 . . . . -177.7(4) no
    C2 C3 C4 C5 . . . . -2.1(7) no
    C3 C4 C5 C6 . . . . 0.5(7) no
    C3 C4 C5 C8 . . . . -178.9(4) no
    C4 C5 C6 C7 . . . . 0.8(6) no
    C8 C5 C6 C7 . . . . -179.8(4) no
    C3 C2 C7 C6 . . . . -1.0(6) no
    C1 C2 C7 C6 . . . . 179.0(4) no
    C5 C6 C7 C2 . . . . -0.6(7) no
    C9 N1 C8 O1 . . . . -0.3(4) no
    C9 N1 C8 C5 . . . . 179.6(4) no
    C14 O1 C8 N1 . . . . 0.7(4) no
    C14 O1 C8 C5 . . . . -179.2(3) no
    C6 C5 C8 N1 . . . . 174.5(4) no
    C4 C5 C8 N1 . . . . -6.1(7) no
    C6 C5 C8 O1 . . . . -5.6(6) no
    C4 C5 C8 O1 . . . . 173.8(4) no
    C8 N1 C9 C14 . . . . -0.2(4) no
    C8 N1 C9 C10 . . . . -179.8(4) no
    C14 C9 C10 C11 . . . . 0.5(6) no
    N1 C9 C10 C11 . . . . -179.9(4) no
    C9 C10 C11 C12 . . . . -1.1(7) no
    C10 C11 C12 C13 . . . . 0.8(7) no
    C10 C11 C12 N2 . . . . 179.8(4) no
    O2 N2 C12 C13 . . . . 172.0(4) no
    O3 N2 C12 C13 . . . . -5.9(7) no
    O2 N2 C12 C11 . . . . -7.0(7) no
    O3 N2 C12 C11 . . . . 175.1(5) no
    C11 C12 C13 C14 . . . . 0.0(6) no
    N2 C12 C13 C14 . . . . -179.0(4) no
    C12 C13 C14 O1 . . . . 179.4(4) no
    C12 C13 C14 C9 . . . . -0.6(6) no
    C8 O1 C14 C13 . . . . 179.2(4) no
    C8 O1 C14 C9 . . . . -0.8(4) no
    C10 C9 C14 C13 . . . . 0.3(6) no
    N1 C9 C14 C13 . . . . -179.3(3) no
    C10 C9 C14 O1 . . . . -179.7(3) no
    N1 C9 C14 O1 . . . . 0.7(4) no
    C4 C5 C8 N1 . . . . -6.1(7) no
    C4 C5 C8 O1 . . . . 173.8(4) no
    C11 C12 N2 O3 . . . . 175.1(5) no
loop_
    _geom_hbond_atom_site_label_D
    _geom_hbond_atom_site_label_H
    _geom_hbond_atom_site_label_A
    _geom_hbond_site_symmetry_A
    _geom_hbond_distance_DH
    _geom_hbond_distance_HA
    _geom_hbond_distance_DA
    _geom_hbond_angle_DHA
    _geom_hbond_publ_flag
    C10 H10 O2 2_554 0.93 2.61 3.502(6) 160.0 y
    C1 H1B O2 4_455 0.96 2.80 3.143(5) 102.2 y
_iucr_refine_instructions_details
;
TITL 2-(4-METHYL)-PHENYL-6-NITRO-BENZOXAZOLE
CELL  0.71073  27.2510   7.4457  11.9900   90.000   90.000   90.000
ZERR     8.00   0.0040   0.0006   0.0090    0.000    0.000    0.000
LATT   1
SYMM  1/2 - X, - Y, 1/2 + Z
SYMM  - X, 1/2 + Y, 1/2 - Z
SYMM  1/2 + X, 1/2 - Y, - Z
SFAC  C    H    O    N
UNIT  112  80   24   16
MERG   2
CONF C4 C5 C8 N1
CONF C4 C5 C8 O1
CONF C11 C12 N2 O3
MPLA 6 C2 C3 C4 C5 C6 C7
MPLA 9 C8 C9 C10 C11 C12 C13 C14 N1 O1
FMAP   2
PLAN    5
SIZE     0.20   0.20   0.40
ACTA
BOND
BOND   $H
CONF
WGHT     0.05530     0.38300
L.S.   6
FVAR     0.33833   0.56504
O1    3    0.056250    0.164427    0.091830    11.00000    0.05532    0.06324 =
        0.04492    0.00019    0.00380    0.00153
O2    3    0.253113   -0.088491    0.227073    11.00000    0.05665    0.17095 =
        0.11003    0.01338   -0.00491    0.02001
O3    3    0.195866   -0.039442    0.343910    11.00000    0.08553    0.19021 =
        0.06760    0.02154   -0.00354    0.02230
N1    4    0.085621    0.199357   -0.082697    11.00000    0.06406    0.07280 =
        0.04743   -0.00389    0.00992   -0.00222
N2    4    0.212147   -0.036314    0.249326    11.00000    0.05754    0.09647 =
        0.07725    0.00621   -0.00388   -0.00569
C1    1   -0.148356    0.437527   -0.128265    11.00000    0.07282    0.07009 =
        0.10288   -0.00777   -0.02352    0.00969
AFIX  127
H1A   2   -0.168380    0.332884   -0.139068    21.00000   -1.50000
H1B   2   -0.147674    0.506805   -0.195773    21.00000   -1.50000
H1C   2   -0.161774    0.509015   -0.069021    21.00000   -1.50000
H1D   2   -0.150172    0.566252   -0.130174   -21.00000   -1.50000
H1E   2   -0.170878    0.392331   -0.073468   -21.00000   -1.50000
H1F   2   -0.156778    0.390121   -0.200221   -21.00000   -1.50000
AFIX    0
PART 0
C2    1   -0.096947    0.380839   -0.098342    11.00000    0.07069    0.05082 =
        0.06559   -0.01058   -0.00811   -0.00020
C3    1   -0.059293    0.392966   -0.174247    11.00000    0.09043    0.08692 =
        0.04893    0.00697   -0.01070    0.01366
AFIX   43
H3    2   -0.065643    0.441123   -0.244345    11.00000   -1.20000
AFIX    0
C4    1   -0.012328    0.335820   -0.149584    11.00000    0.07502    0.08639 =
        0.05159   -0.00084    0.00229    0.00922
AFIX   43
H4    2    0.012158    0.342006   -0.203475    11.00000   -1.20000
AFIX    0
C5    1   -0.001797    0.269499   -0.044792    11.00000    0.05997    0.05085 =
        0.04403   -0.00301   -0.00233    0.00031
C6    1   -0.039066    0.261083    0.032492    11.00000    0.06400    0.07251 =
        0.04966    0.00396    0.00221   -0.00370
AFIX   43
H6    2   -0.032491    0.218158    0.103783    11.00000   -1.20000
AFIX    0
C7    1   -0.086063    0.315382    0.005816    11.00000    0.06010    0.07755 =
        0.06705    0.00149    0.00424   -0.00603
AFIX   43
H7    2   -0.110725    0.307503    0.059208    11.00000   -1.20000
AFIX    0
C8    1    0.047691    0.212079   -0.017510    11.00000    0.06658    0.05134 =
        0.03844   -0.00269   -0.00068    0.00032
C9    1    0.123363    0.139256   -0.013366    11.00000    0.05806    0.05794 =
        0.04839   -0.00705    0.00779   -0.00880
C10   1    0.172345    0.101191   -0.035086    11.00000    0.06547    0.09321 =
        0.05848   -0.00111    0.01919   -0.00305
AFIX   43
H10   2    0.185459    0.114559   -0.106212    11.00000   -1.20000
AFIX    0
C11   1    0.200864    0.042626    0.053175    11.00000    0.05311    0.09177 =
        0.07047   -0.00284    0.01011   -0.00108
AFIX   43
H11   2    0.233687    0.013903    0.041649    11.00000   -1.20000
AFIX    0
C12   1    0.180691    0.026751    0.158297    11.00000    0.04962    0.06578 =
        0.06217   -0.00239   -0.00477   -0.00331
C13   1    0.132352    0.063934    0.183661    11.00000    0.05939    0.06034 =
        0.05164   -0.00149    0.00520   -0.00364
AFIX   43
H13   2    0.119406    0.052525    0.255077    11.00000   -1.20000
AFIX    0
C14   1    0.105300    0.119051    0.094092    11.00000    0.04785    0.05087 =
        0.05394   -0.00518    0.00645   -0.00527
HKLF 4
END
;
