# Supplementary material for: 2-(4-Methyl­phen­yl)-6-nitro-1,3-benzoxazole
Source: Acta Crystallogr Sect E Struct Rep Online. 2013 Apr 5;69(Pt 5):o667–8. doi: 10.1107/S1600536813008970 (PMC3647863; doi:10.1107/S1600536813008970)
Supplement: Supplementary file 2 [file e-69-0o667-Isup2.hkl]

#
# h,k,l, Fc-squared, Fo-squared, sigma(Fo-squared) and status flag
#
data_I
_shelx_title ' 2-(4-METHYL)-PHENYL-6-NITRO-BENZOXAZOLE'
_shelx_refln_list_code          4
_shelx_F_calc_maximum      280.47
_exptl_crystal_F_000      1056.00
_reflns_d_resolution_high  0.8418
 
loop_
 _symmetry_equiv_pos_as_xyz
 'x, y, z'
 '-x+1/2, -y, z+1/2'
 '-x, y+1/2, -z+1/2'
 'x+1/2, -y+1/2, -z'
 '-x, -y, -z'
 'x-1/2, y, -z-1/2'
 'x, -y-1/2, z-1/2'
 '-x-1/2, y-1/2, z'
 
_cell_length_a    27.2510
_cell_length_b     7.4457
_cell_length_c    11.9900
_cell_angle_alpha  90.000
_cell_angle_beta   90.000
_cell_angle_gamma  90.000
 
_shelx_F_squared_multiplier     1.000
 
loop_
 _refln_index_h
 _refln_index_k
 _refln_index_l
 _refln_F_squared_calc
 _refln_F_squared_meas
 _refln_F_squared_sigma
 _refln_observed_status
   2   0   0     3341.11     3086.09     20.70 o
   4   0   0      633.80      594.19     13.66 o
   6   0   0     1006.57     1020.19     17.07 o
   8   0   0     4377.61     4232.36     28.44 o
  10   0   0     1751.16     1821.27     22.50 o
  12   0   0        9.99      -12.78     12.78 o
  14   0   0      264.63      288.11     16.95 o
  16   0   0     2512.92     2638.00     36.69 o
  18   0   0       44.41       37.90     13.41 o
  20   0   0     2672.74     2543.33     41.38 o
  22   0   0      275.99      239.65     14.88 o
  24   0   0      611.11      626.16     29.34 o
  26   0   0      362.56      337.54     19.79 o
  28   0   0        0.08      -28.86     43.51 o
  30   0   0       30.76       58.57     32.37 o
  32   0   0        3.49      -44.99     44.99 o
   2   1   0     4168.50     3963.03     33.90 o
   4   1   0        0.27        6.73     20.88 o
   6   1   0     1180.22     1284.49     29.70 o
   8   1   0      178.95      175.51     14.94 o
  10   1   0      413.53      443.19     24.90 o
  12   1   0      866.64      891.89     31.97 o
  14   1   0     2632.45     2690.77     49.45 o
  16   1   0     1478.27     1552.61     42.55 o
  18   1   0      267.16      291.18     22.98 o
  20   1   0       18.34      -11.36     25.07 o
  22   1   0        1.47       23.15     25.51 o
  24   1   0       28.78        6.46     29.53 o
  26   1   0       38.96        9.96     31.28 o
  28   1   0       45.21      -33.37     33.37 o
  30   1   0        9.01       12.14     32.85 o
  32   1   0       30.81        7.60     37.57 o
   0   2   0     1009.60      917.85     26.38 o
   2   2   0    78663.34    75764.35    196.83 o
   4   2   0     1842.42     1961.20     21.69 o
   6   2   0     3822.59     3739.53     22.86 o
   8   2   0      383.81      370.80     12.08 o
  10   2   0      483.96      436.08     12.61 o
  12   2   0     1394.01     1372.55     64.82 o
  14   2   0       27.23        1.83     15.78 o
  16   2   0      279.80      265.30     25.25 o
  18   2   0      567.66      608.61     28.83 o
  20   2   0        4.95       10.78     16.58 o
  22   2   0      563.48      585.94     27.51 o
  24   2   0      189.14      205.97     15.16 o
  26   2   0      181.86      204.92     16.03 o
  28   2   0       58.98       59.74     14.24 o
  30   2   0        7.81      -23.17     24.55 o
   2   3   0      261.80      236.32     19.22 o
   4   3   0     1126.60     1134.93     33.81 o
   6   3   0      946.39      964.75     32.24 o
   8   3   0      624.91      657.84     29.09 o
  10   3   0     1000.36      989.03     34.77 o
  12   3   0     1111.94     1181.32     37.92 o
  14   3   0       56.82       71.46     13.80 o
  16   3   0      387.77      445.72     32.06 o
  18   3   0      726.47      720.13     37.65 o
  20   3   0       70.32       73.82     17.47 o
  22   3   0      181.08      183.64     21.93 o
  24   3   0       17.67       22.98     30.40 o
  26   3   0        8.87       14.15     29.97 o
  28   3   0       48.75        1.75     36.69 o
  30   3   0       60.85       99.51     25.60 o
   0   4   0      481.49      491.79     20.23 o
   2   4   0      146.50      130.77     10.13 o
   4   4   0     3171.95     3120.32     39.32 o
   6   4   0     1940.78     1999.74     33.26 o
   8   4   0      652.41      737.69     23.54 o
  10   4   0       80.36       94.33     10.61 o
  12   4   0      282.57      326.12     16.75 o
  14   4   0      368.20      361.13     20.29 o
  16   4   0       70.65       75.53     11.95 o
  18   4   0      222.39      237.59     23.85 o
  20   4   0        0.03       25.07     19.00 o
  22   4   0      133.27      121.40     17.69 o
  24   4   0      136.03      138.61     16.27 o
  26   4   0      187.77      197.74     18.04 o
  28   4   0       35.40       60.33     56.39 o
   2   5   0      119.38      121.26     15.29 o
   4   5   0      150.05      164.07     16.42 o
   6   5   0       81.11       67.27     15.29 o
   8   5   0       63.96       39.23     15.03 o
  10   5   0      133.68      120.65     16.95 o
  12   5   0      193.57      206.87     20.36 o
  14   5   0      161.60      145.90     20.44 o
  16   5   0       78.04       66.05     19.22 o
  18   5   0      124.39      110.08     21.32 o
  20   5   0      120.42      107.28     21.49 o
  22   5   0        0.09      -14.41     32.94 o
  24   5   0       16.41        6.90     34.77 o
  26   5   0       12.58       18.61     34.60 o
   0   6   0       15.57      -18.73     18.73 o
   2   6   0       17.07        1.02     21.10 o
   4   6   0        0.00      -18.93     18.93 o
   6   6   0      156.15      142.05     13.62 o
   8   6   0      178.73      178.59     14.30 o
  10   6   0       77.69       92.85     13.53 o
  12   6   0        0.48      -20.75     20.75 o
  14   6   0        6.68       -2.40     31.14 o
  16   6   0        4.25      -17.60     21.05 o
  18   6   0        0.21       -6.26     21.93 o
  20   6   0       20.42       24.25     26.38 o
  22   6   0        3.84       12.89     19.37 o
   2   7   0       38.68       20.18     19.83 o
   4   7   0      112.90       92.87     20.79 o
   6   7   0      133.05      114.97     21.23 o
   8   7   0       17.41     2136.10     72.07 o
  10   7   0       41.26       42.37     20.01 o
  12   7   0       10.79      -15.73     30.23 o
  14   7   0       60.59       78.89     22.28 o
  16   7   0       13.62        3.49     35.47 o
  18   7   0        0.00       -1.83     34.68 o
   0   8   0        2.11      -10.75     28.92 o
   2   8   0       11.43      -23.15     46.48 o
   4   8   0        0.08       10.23     22.85 o
   6   8   0        0.94       20.46     22.42 o
   8   8   0       20.63       34.26     18.80 o
  10   8   0       71.59       98.21     16.71 o
  12   8   0        0.33      -22.74     26.12 o
   1   1   1      917.00      943.83      9.64 o
   2   1   1     2870.93     2708.33     28.97 o
   3   1   1     4248.55     4235.24     15.95 o
   4   1   1    14354.36    14061.49     73.66 o
   5   1   1       61.03       69.01      4.91 o
   6   1   1     3414.34     3326.09     16.04 o
   7   1   1      400.94      401.04      9.93 o
   8   1   1     3174.92     3061.85     16.79 o
   9   1   1      137.78      134.93      7.17 o
  10   1   1      604.52      656.80     11.08 o
  11   1   1      111.65      120.06      4.93 o
  12   1   1     1653.60     1759.92     15.66 o
  13   1   1     1826.65     2015.46     42.63 o
  14   1   1     3828.55     3844.13     57.92 o
  15   1   1        4.82      -22.10     22.10 o
  16   1   1      231.80      232.12     17.56 o
  17   1   1      960.09     1045.47     38.18 o
  18   1   1       22.36       16.34     14.41 o
  19   1   1       14.80        3.76     14.94 o
  20   1   1        9.29       23.94     25.42 o
  21   1   1      126.62      125.71     17.21 o
  22   1   1      151.58      114.36     19.92 o
  23   1   1       73.52       91.56     19.22 o
  24   1   1       45.65       79.76     17.82 o
  25   1   1        2.90      -13.63     27.61 o
  26   1   1       20.05       31.63     18.61 o
  27   1   1       37.78       33.11     29.88 o
  28   1   1        7.22       14.24     28.83 o
  29   1   1       13.53       15.20     20.09 o
  30   1   1        1.78        0.00     31.80 o
  31   1   1        3.91       21.84     31.80 o
  32   1   1        1.13       -3.84     35.99 o
   0   2   1     6669.07     6906.90     67.58 o
   1   2   1    31433.65    31185.28    231.99 o
   2   2   1    14643.82    13807.08     82.35 o
   3   2   1    28428.26    28041.18    209.17 o
   4   2   1     4369.60     4221.74     18.97 o
   5   2   1       39.08       41.70      5.42 o
   6   2   1      712.70      643.63     11.01 o
   7   2   1       60.10       60.78      6.30 o
   8   2   1       31.50       17.21      6.10 o
   9   2   1     1738.71     1867.98     16.70 o
  10   2   1        1.00        0.80      6.46 o
  11   2   1      121.84      136.29     14.50 o
  12   2   1      346.62      354.61     26.30 o
  13   2   1       44.23       73.04     13.37 o
  14   2   1      460.67      454.98     28.04 o
  15   2   1      305.45      323.68     23.06 o
  16   2   1       14.57       39.49     13.54 o
  17   2   1       59.55       67.97     14.50 o
  18   2   1      715.91      654.87     36.95 o
  19   2   1        1.23      -25.60     25.60 o
  20   2   1       18.59       35.91     15.11 o
  21   2   1       26.60       29.97     16.77 o
  22   2   1       96.67      124.14     18.87 o
  23   2   1      169.44      196.39     20.97 o
  24   2   1      387.77      406.15     33.81 o
  25   2   1      185.91      210.89     22.89 o
  26   2   1       19.71       28.48     19.83 o
  27   2   1       14.02        3.15     33.20 o
  28   2   1       17.73       26.12     30.66 o
  29   2   1       19.66      -10.22     31.63 o
  30   2   1       31.24       34.95     24.11 o
  31   2   1        1.16        7.69     24.11 o
   1   3   1      702.48      690.51     12.33 o
   2   3   1     1769.59     1815.46     16.70 o
   3   3   1      121.52      129.67      4.98 o
   4   3   1     2022.02     1942.07     18.02 o
   5   3   1     1543.88     1525.44     15.51 o
   6   3   1     1093.08     1083.27     15.11 o
   7   3   1      225.62      224.20      5.90 o
   8   3   1      553.04      565.59     28.57 o
   9   3   1     1179.89     1149.96     36.43 o
  10   3   1        0.31       12.32     21.32 o
  11   3   1     1820.64     1893.32     45.87 o
  12   3   1      870.99      950.24     35.91 o
  13   3   1      377.98      402.22     28.04 o
  14   3   1        2.56        1.75     23.06 o
  15   3   1        4.52       20.53     20.79 o
  16   3   1      495.73      487.66     32.15 o
  17   3   1      268.65      249.33     19.66 o
  18   3   1       14.71        5.42     25.07 o
  19   3   1      118.07      146.77     18.35 o
  20   3   1        1.82      -27.26     27.26 o
  21   3   1        7.69       10.05     25.60 o
  22   3   1       73.98       82.73     19.31 o
  23   3   1        7.56       -6.90     29.27 o
  24   3   1       43.00       37.30     19.92 o
  25   3   1        2.16        8.21     20.09 o
  26   3   1       11.47       -1.57     32.06 o
  27   3   1       11.93       24.72     31.19 o
  28   3   1        0.60       -5.15     34.42 o
  29   3   1       22.43       32.41     33.90 o
  30   3   1        4.07       22.54     35.64 o
   0   4   1        3.03        0.70     22.89 o
   1   4   1       89.12       73.91     14.41 o
   2   4   1       68.24       71.99     14.50 o
   3   4   1     3596.91     3624.94     58.27 o
   4   4   1     3667.72     3374.82     58.01 o
   5   4   1     3729.02     3717.28     60.11 o
   6   4   1        9.95       19.48     23.41 o
   7   4   1      175.90      151.57     16.07 o
   8   4   1        7.78        4.80     13.80 o
   9   4   1        9.58       20.53     21.49 o
  10   4   1       69.20       68.75     15.03 o
  11   4   1      144.65      174.90     16.77 o
  12   4   1        8.45       -0.96     22.54 o
  13   4   1        4.14       -0.96     23.41 o
  14   4   1        1.38      -19.66     24.29 o
  15   4   1        4.18      -24.81     26.30 o
  16   4   1       15.43      -13.45     26.82 o
  17   4   1       40.69       67.36     17.30 o
  18   4   1       83.18       69.19     18.87 o
  19   4   1        0.23        8.91     27.78 o
  20   4   1       47.06       67.01     18.35 o
  21   4   1       17.69       24.90     30.14 o
  22   4   1      107.55      101.17     20.70 o
  23   4   1        7.88       33.11     31.71 o
  24   4   1        2.88       12.58     29.88 o
  25   4   1      114.56      104.31     23.85 o
  26   4   1        8.64       32.41     34.25 o
  27   4   1       90.27      129.91     24.72 o
  28   4   1        0.17       27.69     34.60 o
   1   5   1       29.70       40.71     14.76 o
   2   5   1       85.50       85.35     15.11 o
   3   5   1       64.59       85.35     15.38 o
   4   5   1       60.67       70.41     15.03 o
   5   5   1       75.32       84.74     15.46 o
   6   5   1      350.00      412.18     32.32 o
   7   5   1      688.30      621.50     36.69 o
   8   5   1        2.61       -7.16     24.02 o
   9   5   1      443.08      446.34     33.46 o
  10   5   1      110.07      138.03     16.42 o
  11   5   1      143.37      136.98     17.82 o
  12   5   1       38.17       17.04     17.91 o
  13   5   1        0.97      -10.57     27.17 o
  14   5   1       39.36       13.28     28.31 o
  15   5   1        0.27       27.52     25.95 o
  16   5   1       23.91       49.10     19.31 o
  17   5   1       20.78       41.93     18.00 o
  18   5   1        2.42      -19.48     28.65 o
  19   5   1        9.29      -27.43     29.97 o
  20   5   1        5.42       25.42     30.14 o
  21   5   1       54.70       29.44     32.94 o
  22   5   1        8.45      -35.47     35.47 o
  23   5   1        5.12       20.01     31.36 o
  24   5   1        2.40      -34.86     34.86 o
  25   5   1        9.79        5.42     33.98 o
  26   5   1        1.69       13.54     23.59 o
   0   6   1       54.60       53.73     16.95 o
   1   6   1       18.58        9.17     26.56 o
   2   6   1       53.19       57.31     18.52 o
   3   6   1        8.53       30.75     16.16 o
   4   6   1        2.84       18.96     16.42 o
   5   6   1      153.80      149.56     19.92 o
   6   6   1      410.40      338.53     27.61 o
   7   6   1      377.90      369.54     27.69 o
   8   6   1       42.34       51.89     18.96 o
   9   6   1        6.13      -28.92     28.92 o
  10   6   1      114.85      106.41     20.27 o
  11   6   1       50.06       15.73     30.31 o
  12   6   1        0.88      -26.91     29.27 o
  13   6   1       52.38        0.00     29.44 o
  14   6   1        0.29        0.00     30.05 o
  15   6   1       31.80      -24.81     30.93 o
  16   6   1       85.12       10.48     35.82 o
  17   6   1       29.95       50.15     19.66 o
  18   6   1       28.08       11.18     32.15 o
  19   6   1      111.74      144.32     22.89 o
  20   6   1       26.18      -20.36     33.46 o
  21   6   1       24.05       15.73     33.90 o
  22   6   1        8.67       -1.83     33.63 o
  23   6   1        0.11      -36.08     36.08 o
   1   7   1       16.97       26.38     29.53 o
   2   7   1        2.94       36.60     17.56 o
   3   7   1        3.05       11.18     28.31 o
   4   7   1        2.14      -28.22     30.05 o
   5   7   1        1.50        4.28     29.00 o
   6   7   1       24.06       12.93     30.58 o
   7   7   1       77.65       78.19     20.79 o
   8   7   1        0.36      -31.28     31.28 o
   9   7   1       22.53       41.24     19.13 o
  10   7   1       34.60       12.23     31.54 o
  11   7   1        0.35        0.00     31.10 o
  12   7   1        1.61      -31.19     31.19 o
  13   7   1        0.58      -33.20     33.20 o
  14   7   1        3.77      -16.51     33.20 o
  15   7   1       13.45       13.54     33.29 o
  16   7   1        8.95      -12.14     33.90 o
  17   7   1       35.74       -7.08     35.73 o
  18   7   1        8.39      -14.59     35.38 o
  19   7   1        4.80       -3.41     22.98 o
   0   8   1        6.84       24.20     19.13 o
   1   8   1        0.64        1.66     32.06 o
   2   8   1        0.51       -8.30     31.89 o
   3   8   1       13.42       57.14     20.36 o
   4   8   1        0.94        6.73     31.01 o
   5   8   1       11.58       10.13     32.67 o
   6   8   1        5.06       -1.75     34.95 o
   7   8   1        1.89      -34.95     34.95 o
   8   8   1       12.75      -34.60     34.60 o
   9   8   1        1.04       -3.49     33.98 o
  10   8   1        5.72       25.25     24.20 o
  11   8   1        3.21       -5.50     35.82 o
  12   8   1        4.66      -38.18     38.18 o
  13   8   1        5.62       26.38     36.17 o
   0   0   2    16794.11    14401.08    158.30 o
   1   0   2    13169.49    11715.17     73.83 o
   2   0   2    37087.03    31934.56    177.81 o
   3   0   2     9334.23     8827.01     75.81 o
   4   0   2     7426.49     6854.48     27.50 o
   5   0   2        5.87       11.97     10.86 o
   6   0   2        0.03        1.82     12.24 o
   7   0   2      226.09      220.82      8.72 o
   8   0   2     3089.87     3047.42     23.93 o
   9   0   2     3526.81     3413.66     25.64 o
  10   0   2     1335.68     1414.95     19.67 o
  11   0   2      803.20      831.27     25.81 o
  12   0   2        6.48        6.11     12.10 o
  13   0   2      194.08      220.07     17.04 o
  14   0   2      640.86      677.67     32.15 o
  15   0   2      309.99      369.54     26.82 o
  16   0   2      596.19      571.35     30.75 o
  17   0   2        9.26        7.86     23.41 o
  18   0   2      600.50      633.20     34.07 o
  19   0   2      273.41      268.29     25.16 o
  20   0   2       15.72      -17.73     26.56 o
  21   0   2     1431.17     1469.70     48.92 o
  22   0   2      815.43      777.79     45.52 o
  23   0   2     1094.47     1096.49     49.10 o
  24   0   2      211.93      163.72     22.54 o
  25   0   2       14.48       -8.21     31.71 o
  26   0   2      335.90      264.88     26.73 o
  27   0   2      290.47      236.32     24.46 o
  28   0   2      180.86      182.68     24.20 o
  29   0   2        0.08       34.86     32.94 o
  30   0   2       34.15       10.40     34.07 o
  31   0   2        0.12       33.90     22.10 o
  32   0   2       19.92       26.65     35.91 o
   1   1   2     2616.50     2691.70     25.25 o
   2   1   2     3352.53     3304.17     29.96 o
   3   1   2      738.24      768.83     11.43 o
   4   1   2       49.46       54.18      4.92 o
   5   1   2       45.07       39.96      5.69 o
   6   1   2      895.92      871.58     11.33 o
   7   1   2     1405.75     1334.91     12.96 o
   8   1   2       18.80       26.14      5.45 o
   9   1   2     1088.06     1116.67     12.67 o
  10   1   2      134.34      140.64      4.98 o
  11   1   2     3698.20     4030.22     27.57 o
  12   1   2      249.57      266.81     21.05 o
  13   1   2     3341.57     3632.72     55.04 o
  14   1   2     1423.50     1413.00     39.49 o
  15   1   2        0.70        4.72     20.27 o
  16   1   2      198.01      211.94     15.81 o
  17   1   2      188.69      181.02     15.29 o
  18   1   2       40.88       54.60     13.72 o
  19   1   2       22.36      -10.05     25.95 o
  20   1   2      461.75      439.87     33.46 o
  21   1   2        0.29      -15.73     27.17 o
  22   1   2       28.28       32.59     19.05 o
  23   1   2      143.18      129.65     20.09 o
  24   1   2       44.87       59.23     19.31 o
  25   1   2       35.01       -8.30     30.31 o
  26   1   2       12.56       23.24     27.26 o
  27   1   2        0.11      -30.84     30.84 o
  28   1   2        1.74       28.83     29.35 o
  29   1   2       14.81      -33.72     33.72 o
  30   1   2       10.70       19.31     32.76 o
  31   1   2        0.63       18.35     23.41 o
   0   2   2    36101.16    35071.05    598.46 o
   1   2   2     3565.64     3644.63     18.72 o
   2   2   2     3027.29     3024.79     33.44 o
   3   2   2     1838.60     1786.32     22.51 o
   4   2   2      742.92      731.11     14.03 o
   5   2   2      578.44      588.56     10.79 o
   6   2   2     1116.90     1091.92     13.67 o
   7   2   2      206.45      220.90      6.07 o
   8   2   2       42.11       28.82      5.37 o
   9   2   2      126.46      124.95      4.85 o
  10   2   2       90.19      100.65      6.15 o
  11   2   2      200.58      167.04     15.99 o
  12   2   2      239.27      265.58     20.27 o
  13   2   2       81.70       67.01     14.76 o
  14   2   2       23.78       36.78     13.72 o
  15   2   2       35.65       -7.69     24.11 o
  16   2   2       17.45       12.67     22.98 o
  17   2   2        4.77       19.83     14.07 o
  18   2   2        0.12      -14.15     22.71 o
  19   2   2      233.21      233.61     19.83 o
  20   2   2      116.85      116.89     17.82 o
  21   2   2      394.69      345.96     29.79 o
  22   2   2      364.22      360.37     28.65 o
  23   2   2        4.14       31.36     28.22 o
  24   2   2      378.49      417.16     35.64 o
  25   2   2        0.05      -11.53     29.88 o
  26   2   2        0.40       -7.51     32.50 o
  27   2   2        5.29       44.82     18.87 o
  28   2   2       31.63       57.92     21.05 o
  29   2   2       29.44       65.35     21.67 o
  30   2   2       35.78       21.75     35.99 o
  31   2   2        0.84      -15.11     34.51 o
   1   3   2       24.93       12.44      7.50 o
   2   3   2     1074.20     1079.13     18.32 o
   3   3   2      215.74      203.58      5.32 o
   4   3   2      473.59      472.19     10.75 o
   5   3   2      211.88      231.69      6.51 o
   6   3   2     1599.10     1576.20     39.14 o
   7   3   2       55.23       64.30     13.63 o
   8   3   2       12.39       11.01     21.05 o
   9   3   2     1209.19     1197.74     37.22 o
  10   3   2        0.39       16.86     12.75 o
  11   3   2      494.91      588.91     31.01 o
  12   3   2      211.85      236.32     16.34 o
  13   3   2      195.94      196.83     16.07 o
  14   3   2       74.37       54.16     14.94 o
  15   3   2      299.05      340.54     26.30 o
  16   3   2       12.22       -6.03     24.20 o
  17   3   2       47.34       19.13     15.38 o
  18   3   2       43.17       59.67     16.51 o
  19   3   2       71.29       83.78     17.47 o
  20   3   2      143.54      156.90     19.66 o
  21   3   2       22.00       32.41     18.43 o
  22   3   2       58.03       -8.04     29.97 o
  23   3   2        6.98        8.39     29.44 o
  24   3   2        8.24      -29.27     31.97 o
  25   3   2       18.64       15.29     31.71 o
  26   3   2        0.72      -30.93     30.93 o
  27   3   2        0.08       60.54     19.22 o
  28   3   2        0.04        1.75     31.45 o
  29   3   2        5.88       20.01     33.90 o
  30   3   2        4.67       38.00     36.69 o
   0   4   2        3.02       -2.97     21.75 o
   1   4   2      319.56      389.64     27.87 o
   2   4   2     1319.64     1239.33     40.19 o
   3   4   2     2859.41     2741.53     53.38 o
   4   4   2     2688.14     2598.95     53.73 o
   5   4   2     1574.85     1693.00     44.38 o
   6   4   2        0.14      -22.89     22.89 o
   7   4   2      326.99      294.24     23.94 o
   8   4   2        6.18       -7.51     14.24 o
   9   4   2       17.49       23.68     13.80 o
  10   4   2      404.07      418.73     30.84 o
  11   4   2       25.11       43.16     14.50 o
  12   4   2       63.40      103.52     14.94 o
  13   4   2        0.29       -5.07     23.68 o
  14   4   2       19.38      -24.11     24.11 o
  15   4   2        2.43      -15.38     26.65 o
  16   4   2       21.55       11.44     25.51 o
  17   4   2      177.57      155.68     19.83 o
  18   4   2       34.14      -19.92     29.09 o
  19   4   2       49.44       28.48     30.75 o
  20   4   2      225.68      208.19     22.02 o
  21   4   2      240.12      294.85     22.63 o
  22   4   2       15.06      -31.36     31.36 o
  23   4   2       41.06       59.84     20.70 o
  24   4   2       26.30       11.10     33.11 o
  25   4   2        0.75      -21.58     35.12 o
  26   4   2       65.93       57.22     25.42 o
  27   4   2        2.74      -34.95     34.95 o
  28   4   2        4.81        9.35     32.32 o
   1   5   2        1.34        3.76     22.98 o
   2   5   2      170.93      179.01     17.56 o
   3   5   2      193.22      239.20     19.83 o
   4   5   2      248.36      244.88     18.00 o
   5   5   2      222.58      201.98     17.65 o
   6   5   2      285.00      262.61     18.87 o
   7   5   2        1.21       14.24     23.85 o
   8   5   2      444.30      477.70     33.29 o
   9   5   2      130.66      100.03     17.04 o
  10   5   2      138.55      125.02     17.12 o
  11   5   2      154.14      189.40     18.43 o
  12   5   2        3.83       22.02     27.43 o
  13   5   2      134.55      160.75     19.05 o
  14   5   2       44.51       44.73     18.35 o
  15   5   2        0.52        7.69     27.17 o
  16   5   2      115.68       95.49     20.97 o
  17   5   2       18.45        5.42     28.83 o
  18   5   2      219.28      242.96     23.06 o
  19   5   2      234.09      214.56     23.50 o
  20   5   2        5.08       13.63     30.31 o
  21   5   2        9.11       18.87     30.58 o
  22   5   2        2.36      -32.06     32.06 o
  23   5   2       19.55       16.86     32.76 o
  24   5   2        0.52      -28.04     34.16 o
  25   5   2        4.38      -10.92     34.77 o
  26   5   2        0.25        7.51     32.24 o
   0   6   2        5.78       19.74     26.21 o
   1   6   2       11.23        8.12     27.08 o
   2   6   2       15.34      -27.78     27.78 o
   3   6   2        2.29      -26.91     26.91 o
   4   6   2      220.99      186.34     20.79 o
   5   6   2      172.85      149.91     20.44 o
   6   6   2      400.63      364.56     28.04 o
   7   6   2      316.74      278.08     22.80 o
   8   6   2        4.67       -8.82     29.44 o
   9   6   2        3.91      -20.44     27.69 o
  10   6   2       34.66       41.32     19.39 o
  11   6   2        2.67       14.68     25.95 o
  12   6   2        8.39       17.73     27.26 o
  13   6   2        1.78       22.45     28.48 o
  14   6   2        6.85      -30.75     30.75 o
  15   6   2       43.77       48.05     20.53 o
  16   6   2       10.77       32.32     20.18 o
  17   6   2        0.00       12.49     31.19 o
  18   6   2       23.39      -17.73     33.29 o
  19   6   2       29.28       23.24     31.36 o
  20   6   2        2.84        6.81     32.94 o
  21   6   2        0.67       17.73     32.06 o
  22   6   2        3.34       -5.50     32.41 o
  23   6   2       12.16       18.87     33.20 o
   1   7   2       36.39       23.94     31.28 o
   2   7   2        5.07       -5.68     29.70 o
   3   7   2       11.51       31.28     28.39 o
   4   7   2        3.40      -25.77     29.09 o
   5   7   2       23.92       42.72     18.87 o
   6   7   2      106.41       86.84     21.32 o
   7   7   2       52.48       35.38     33.37 o
   8   7   2        0.34       28.39     29.35 o
   9   7   2       72.38       33.46     32.41 o
  10   7   2       39.50       17.04     31.19 o
  11   7   2        3.83       14.15     33.72 o
  12   7   2        0.39       -8.04     31.71 o
  13   7   2        0.38       -9.87     34.07 o
  14   7   2        6.91      -21.75     33.55 o
  15   7   2       24.90       50.58     22.63 o
  16   7   2        5.73        1.75     33.02 o
  17   7   2       34.37      -18.00     36.95 o
  18   7   2       32.31       29.53     35.47 o
  19   7   2        0.85        4.28     24.37 o
   0   8   2       35.21       37.13     20.53 o
   1   8   2        0.54      -11.79     29.97 o
   2   8   2        0.60       49.19     20.36 o
   3   8   2       27.73       35.56     32.50 o
   4   8   2        6.49       51.81     20.27 o
   5   8   2       13.11       34.33     33.98 o
   6   8   2       21.03      -37.57     37.57 o
   7   8   2       62.85       -3.49     39.14 o
   8   8   2       94.55       31.80     39.23 o
   9   8   2       95.92       86.23     25.86 o
  10   8   2        1.61        0.00     32.67 o
  11   8   2        8.46      -38.44     38.44 o
  12   8   2       14.66        3.76     38.18 o
  13   8   2       72.70       38.09     26.03 o
   1   1   3     3363.65     3258.91     33.60 o
   2   1   3     1110.40     1004.24     11.78 o
   3   1   3      717.28      739.59     11.07 o
   4   1   3     1230.88     1231.21     12.49 o
   5   1   3     3198.86     3181.43     25.58 o
   6   1   3     1354.45     1402.65     13.19 o
   7   1   3      514.16      484.36     10.51 o
   8   1   3       36.56       45.47      4.92 o
   9   1   3        7.01       -4.53      7.26 o
  10   1   3      107.35       95.23      4.85 o
  11   1   3       43.35       66.75     13.37 o
  12   1   3        8.85      -21.40     21.40 o
  13   1   3       52.38       61.94     13.28 o
  14   1   3     1093.19     1175.03     37.22 o
  15   1   3      329.93      311.45     25.60 o
  16   1   3      353.97      345.26     26.21 o
  17   1   3       25.03        8.39     21.84 o
  18   1   3      118.05      128.60     15.64 o
  19   1   3      237.47      235.44     18.17 o
  20   1   3        5.57      -18.70     26.82 o
  21   1   3       13.73       34.33     17.21 o
  22   1   3      527.48      497.53     37.74 o
  23   1   3      305.93      348.84     28.74 o
  24   1   3      162.67      139.08     22.19 o
  25   1   3      113.18      124.23     20.88 o
  26   1   3        0.98       23.85     28.22 o
  27   1   3       51.37       67.01     20.88 o
  28   1   3       10.02       18.00     31.97 o
  29   1   3        3.06       26.38     19.74 o
  30   1   3        0.07       23.24     35.38 o
  31   1   3        0.48       13.10     34.68 o
   0   2   3     8305.66     7892.96    131.27 o
   1   2   3        1.24        7.36      8.64 o
   2   2   3       65.63       42.15      6.52 o
   3   2   3      302.27      294.26      9.09 o
   4   2   3     1064.77     1012.61     13.32 o
   5   2   3       37.79       39.49      6.77 o
   6   2   3     2136.57     1998.92     26.23 o
   7   2   3     1039.05     1033.62     12.85 o
   8   2   3      336.23      310.69      9.44 o
   9   2   3        4.63      -21.23     21.23 o
  10   2   3        0.45       12.23     21.40 o
  11   2   3        6.33      -15.11     21.75 o
  12   2   3        4.77       11.36     21.05 o
  13   2   3      317.12      310.84     24.20 o
  14   2   3       92.40      117.94     14.68 o
  15   2   3      133.62      137.60     15.38 o
  16   2   3       19.33        0.96     23.94 o
  17   2   3       86.00      108.24     15.73 o
  18   2   3      154.92      153.06     16.86 o
  19   2   3       16.70       14.33     26.03 o
  20   2   3     1417.63     1407.41     52.24 o
  21   2   3      192.08      159.87     20.79 o
  22   2   3      146.51       98.11     19.92 o
  23   2   3      369.72      352.33     28.31 o
  24   2   3      133.91      151.31     21.14 o
  25   2   3       77.53      103.87     19.83 o
  26   2   3      107.91      138.99     21.40 o
  27   2   3       29.50       34.33     21.58 o
  28   2   3       40.06      -15.20     34.77 o
  29   2   3        0.84      -31.80     33.81 o
  30   2   3        0.17       39.40     21.75 o
   1   3   3      621.89      627.23     13.03 o
   2   3   3        0.12        0.56      7.33 o
   3   3   3       49.48       40.48      4.99 o
   4   3   3      207.35      189.93     15.20 o
   5   3   3       27.17       24.02     13.54 o
   6   3   3      158.11      125.45     14.59 o
   7   3   3     1218.44     1227.36     36.87 o
   8   3   3      173.46      161.36     15.11 o
   9   3   3       62.17       71.90     13.28 o
  10   3   3      134.46      133.66     15.20 o
  11   3   3       68.74       77.32     14.15 o
  12   3   3      949.07     1026.95     38.70 o
  13   3   3      129.93      123.44     16.07 o
  14   3   3      642.73      612.67     33.72 o
  15   3   3        4.33       -6.03     23.50 o
  16   3   3      196.59      162.49     17.65 o
  17   3   3      756.70      846.46     40.10 o
  18   3   3       46.67       56.87     18.08 o
  19   3   3       42.56        0.00     29.70 o
  20   3   3      326.65      319.31     28.04 o
  21   3   3       56.28       64.04     18.52 o
  22   3   3       33.19       35.47     19.22 o
  23   3   3       58.13       44.21     19.66 o
  24   3   3       22.02       38.70     19.39 o
  25   3   3       66.90       44.99     21.14 o
  26   3   3       84.57       68.14     22.71 o
  27   3   3        0.71       20.44     30.14 o
  28   3   3        7.84      -12.49     33.98 o
  29   3   3        3.87      -36.95     36.95 o
   0   4   3      678.03      635.21     33.46 o
   1   4   3     1087.23     1026.07     37.39 o
   2   4   3     1100.88      996.90     37.13 o
   3   4   3     1582.42     1717.81     44.82 o
   4   4   3       25.23       27.61     14.59 o
   5   4   3       89.20       78.28     14.68 o
   6   4   3      476.45      459.09     31.19 o
   7   4   3        2.00        2.62     21.84 o
   8   4   3       11.10        8.91     21.49 o
   9   4   3        0.50        7.34     20.97 o
  10   4   3      290.77      318.52     25.42 o
  11   4   3        1.42      -12.75     24.20 o
  12   4   3       11.27       14.85     14.33 o
  13   4   3      195.34      263.31     23.06 o
  14   4   3        0.39      -25.42     25.42 o
  15   4   3       53.88       45.08     18.00 o
  16   4   3      405.46      430.00     34.86 o
  17   4   3        0.00      -20.88     28.65 o
  18   4   3      314.99      312.32     25.60 o
  19   4   3      128.62      112.09     21.67 o
  20   4   3       18.20       54.25     19.13 o
  21   4   3      147.94      135.85     21.75 o
  22   4   3       24.89        2.97     32.15 o
  23   4   3       26.05       16.95     20.62 o
  24   4   3       55.09        9.78     33.11 o
  25   4   3        7.17       27.08     30.66 o
  26   4   3       10.37      -10.57     33.63 o
  27   4   3        8.91       -4.19     23.33 o
  28   4   3        5.60      -35.91     35.91 o
   1   5   3      193.42      190.80     17.12 o
   2   5   3        2.17       19.05     14.41 o
   3   5   3       90.68       82.03     15.73 o
   4   5   3       96.32       89.90     16.07 o
   5   5   3        4.97      -24.02     24.02 o
   6   5   3        3.15       25.95     24.02 o
   7   5   3       14.61      -24.29     26.03 o
   8   5   3      158.69      177.61     17.56 o
   9   5   3       65.31       71.38     16.07 o
  10   5   3       22.45        5.68     26.47 o
  11   5   3      264.90      260.25     23.76 o
  12   5   3       20.29      -13.19     28.31 o
  13   5   3       82.54       96.97     18.17 o
  14   5   3       25.53       19.05     27.34 o
  15   5   3        2.36       20.97     28.48 o
  16   5   3       12.95       23.15     18.96 o
  17   5   3       28.71       39.66     20.36 o
  18   5   3        2.88       27.52     28.22 o
  19   5   3       24.37        0.00     29.35 o
  20   5   3        0.07       21.75     30.23 o
  21   5   3        0.11       19.31     31.71 o
  22   5   3        0.83      -14.94     33.29 o
  23   5   3       17.21       29.35     33.46 o
  24   5   3        2.18       24.99     33.46 o
  25   5   3        1.31        0.00     35.47 o
   0   6   3       73.84       88.06     19.05 o
   1   6   3       58.29       46.56     18.70 o
   2   6   3      237.74      251.87     21.23 o
   3   6   3       98.33       91.03     19.48 o
   4   6   3      340.99      274.23     22.63 o
   5   6   3      714.35      616.87     42.20 o
   6   6   3      575.69      516.40     37.74 o
   7   6   3        9.64       32.32     18.78 o
   8   6   3        2.82       21.93     28.92 o
   9   6   3       52.33       70.15     19.39 o
  10   6   3       14.19        6.73     27.26 o
  11   6   3        3.89       27.43     28.39 o
  12   6   3       29.63       41.50     19.39 o
  13   6   3        0.29      -31.89     31.89 o
  14   6   3      186.92      206.35     22.54 o
  15   6   3        4.64        6.03     30.93 o
  16   6   3       56.66       72.60     20.70 o
  17   6   3      101.58       70.68     23.33 o
  18   6   3        2.85       28.83     20.79 o
  19   6   3       29.97       16.95     33.46 o
  20   6   3       10.81       14.33     22.19 o
  21   6   3       42.90       18.00     37.39 o
  22   6   3       16.82       24.20     35.91 o
   1   7   3       21.10        4.37     26.65 o
   2   7   3       65.03       57.40     19.66 o
   3   7   3        0.08        8.74     28.74 o
   4   7   3       24.23       47.61     18.96 o
   5   7   3       15.61       29.53     28.83 o
   6   7   3        1.26      -31.54     31.54 o
   7   7   3       87.44       98.89     22.10 o
   8   7   3        3.54       -6.12     31.01 o
   9   7   3      181.14      192.37     23.33 o
  10   7   3        8.05      -23.68     30.84 o
  11   7   3        1.57       12.06     20.88 o
  12   7   3       19.61       45.08     21.32 o
  13   7   3        4.41       20.09     31.97 o
  14   7   3        0.10       16.34     20.18 o
  15   7   3       45.79      -19.22     34.33 o
  16   7   3        0.07      -28.65     37.04 o
  17   7   3        4.58      -11.01     37.04 o
  18   7   3        1.82       30.05     32.15 o
   0   8   3       29.35      -15.46     34.51 o
   1   8   3        2.95      -10.31     33.37 o
   2   8   3        0.01        7.08     23.06 o
   3   8   3        0.30      -19.05     34.95 o
   4   8   3        2.63       17.39     32.85 o
   5   8   3        9.55      -29.70     35.64 o
   6   8   3        6.17       -7.08     34.95 o
   7   8   3       92.70       55.82     25.16 o
   8   8   3       98.42      145.72     26.65 o
   9   8   3        1.51      -14.59     35.38 o
  10   8   3       23.73       66.40     23.85 o
  11   8   3        3.96      -28.13     37.22 o
  12   8   3       17.25       20.97     43.24 o
   0   0   4       41.57       40.48     26.38 o
   1   0   4     1717.09     1572.53     19.27 o
   2   0   4     1575.85     1643.47     19.56 o
   3   0   4     3359.73     3550.43     36.71 o
   4   0   4     4806.45     4378.37     39.06 o
   5   0   4       17.22       17.11      8.16 o
   6   0   4     1621.32     1564.76     22.10 o
   7   0   4       20.32       38.74     10.35 o
   8   0   4     2010.58     1973.59     40.75 o
   9   0   4     4527.63     4723.65     33.03 o
  10   0   4     1079.11     1162.97     35.82 o
  11   0   4     2599.61     2584.10     48.84 o
  12   0   4      486.30      592.93     29.79 o
  13   0   4      652.95      607.08     30.23 o
  14   0   4       99.02       75.83     14.07 o
  15   0   4       29.83       33.02     13.10 o
  16   0   4        1.78      -22.45     22.45 o
  17   0   4      313.38      328.22     25.86 o
  18   0   4        9.85      -18.35     24.37 o
  19   0   4       82.48       73.30     16.95 o
  20   0   4      137.56      105.36     20.70 o
  21   0   4     1649.86     1734.06     56.00 o
  22   0   4        0.54       12.58     30.40 o
  23   0   4       39.63      -27.69     34.86 o
  24   0   4     1785.00     1684.96     61.33 o
  25   0   4      247.21      234.57     24.90 o
  26   0   4        0.02      -15.20     30.14 o
  27   0   4        3.62      -30.23     31.63 o
  28   0   4       14.17       -9.96     32.67 o
  29   0   4       99.57       91.12     24.64 o
  30   0   4        9.45       32.76     32.76 o
  31   0   4       22.39       22.80     34.86 o
   1   1   4       21.48       20.52      6.96 o
   2   1   4       11.40       16.65      6.85 o
   3   1   4     2098.14     2072.73     18.90 o
   4   1   4     1905.81     1859.71     15.91 o
   5   1   4        8.41        2.42      7.30 o
   6   1   4      293.56      294.05      7.84 o
   7   1   4      761.66      807.62     17.14 o
   8   1   4     1607.52     1671.69     15.36 o
   9   1   4     1074.49     1138.77     34.68 o
  10   1   4      848.91      923.34     34.07 o
  11   1   4     2200.47     2399.42     47.87 o
  12   1   4       70.43       64.47     13.72 o
  13   1   4      614.90      699.95     32.41 o
  14   1   4       69.21       78.54     13.98 o
  15   1   4        0.76       -7.95     22.36 o
  16   1   4       18.74       23.41     14.15 o
  17   1   4        7.81       18.26     14.33 o
  18   1   4      167.18      160.22     16.86 o
  19   1   4      203.04      235.79     21.84 o
  20   1   4       36.25       64.91     18.00 o
  21   1   4       30.76       -8.47     28.13 o
  22   1   4       32.01       24.20     29.97 o
  23   1   4      327.07      291.27     24.55 o
  24   1   4        0.00      -31.71     31.71 o
  25   1   4       92.29      107.72     20.44 o
  26   1   4       13.69       28.83     19.92 o
  27   1   4        0.07       30.58     28.48 o
  28   1   4        0.05      -15.20     29.88 o
  29   1   4        0.09        5.24     30.31 o
  30   1   4        0.13       22.10     33.72 o
   0   2   4     1076.62     1131.03     20.35 o
   1   2   4      220.66      198.08      5.72 o
   2   2   4      980.89      936.30     12.46 o
   3   2   4       56.56       62.83      5.91 o
   4   2   4      667.53      651.23     12.87 o
   5   2   4     1169.86     1254.44     14.52 o
   6   2   4     1206.97     1251.81     14.12 o
   7   2   4       65.55       76.62     13.98 o
   8   2   4      267.22      290.66     23.59 o
   9   2   4      942.62      977.24     34.51 o
  10   2   4       33.68       15.46     13.63 o
  11   2   4     1052.05     1117.37     37.92 o
  12   2   4       36.16        6.55     23.24 o
  13   2   4       11.83        2.62     22.10 o
  14   2   4      261.94      265.15     18.52 o
  15   2   4      254.13      260.52     22.54 o
  16   2   4        9.83       -6.99     23.24 o
  17   2   4       46.54       27.26     26.03 o
  18   2   4       26.22       26.47     27.26 o
  19   2   4      500.96      496.74     37.22 o
  20   2   4       59.24       65.61     19.83 o
  21   2   4       15.01       21.58     28.48 o
  22   2   4      290.76      282.01     23.59 o
  23   2   4      176.80      194.91     21.49 o
  24   2   4        0.56      -17.47     30.31 o
  25   2   4        7.42      -25.95     30.58 o
  26   2   4      153.44      194.47     23.33 o
  27   2   4      130.21      140.74     22.19 o
  28   2   4        0.45       -8.65     30.14 o
  29   2   4        1.90       12.67     32.67 o
  30   2   4        0.10        0.00     36.78 o
   1   3   4      135.03      167.56     14.76 o
   2   3   4     1125.81     1175.73     35.99 o
   3   3   4     1882.88     1821.95     43.24 o
   4   3   4        1.66       22.89     21.05 o
   5   3   4       13.73      -11.01     21.49 o
   6   3   4      203.98      225.13     20.01 o
   7   3   4      337.94      424.50     27.78 o
   8   3   4       52.61       47.61     13.98 o
   9   3   4      202.79      228.02     18.78 o
  10   3   4      107.88      114.01     14.50 o
  11   3   4      145.85      149.04     16.07 o
  12   3   4        0.34       18.61     21.67 o
  13   3   4      310.91      323.68     26.03 o
  14   3   4      148.44      107.19     16.51 o
  15   3   4      266.81      282.18     21.75 o
  16   3   4       77.30       85.00     15.46 o
  17   3   4        1.93       -1.14     26.82 o
  18   3   4       13.51       16.51     18.52 o
  19   3   4      510.46      542.96     37.92 o
  20   3   4      170.73      199.71     20.79 o
  21   3   4       31.82       17.65     19.13 o
  22   3   4        0.42      -15.64     31.80 o
  23   3   4       30.50        2.97     30.05 o
  24   3   4       18.70       20.09     31.97 o
  25   3   4        6.45       69.28     20.44 o
  26   3   4       32.61      -23.59     34.42 o
  27   3   4        8.52        0.79     22.80 o
  28   3   4        0.01       16.60     22.80 o
  29   3   4        2.46      -17.12     35.03 o
   0   4   4      794.87      838.68     34.86 o
   1   4   4        0.20      -24.20     24.20 o
   2   4   4     1421.81     1496.87     44.73 o
   3   4   4      886.09      869.61     36.78 o
   4   4   4      214.27      207.75     19.22 o
   5   4   4       62.46       54.43     14.50 o
   6   4   4      192.36      182.41     16.34 o
   7   4   4       11.41       21.32     23.24 o
   8   4   4       39.66       32.15     14.24 o
   9   4   4       24.09       50.41     14.15 o
  10   4   4       32.20       44.55     14.41 o
  11   4   4       33.91       51.54     14.94 o
  12   4   4       55.75       66.40     16.07 o
  13   4   4       71.45       80.64     15.90 o
  14   4   4       18.46       10.31     25.86 o
  15   4   4       31.22       32.76     16.51 o
  16   4   4      191.00      180.67     20.18 o
  17   4   4      267.27      283.06     22.19 o
  18   4   4      212.21      254.49     22.63 o
  19   4   4       82.64       70.24     21.93 o
  20   4   4      343.36      279.39     25.60 o
  21   4   4       30.74       14.33     21.40 o
  22   4   4        5.29       -7.78     32.50 o
  23   4   4       70.73       53.73     21.58 o
  24   4   4       15.75        1.66     33.63 o
  25   4   4       17.32       37.22     22.89 o
  26   4   4        0.03        7.25     33.63 o
  27   4   4       10.00       -3.76     36.43 o
   1   5   4      438.12      385.18     26.38 o
   2   5   4        1.09      -24.72     24.72 o
   3   5   4       45.82       71.11     15.81 o
   4   5   4       55.18       58.36     15.90 o
   5   5   4       21.90        2.18     24.20 o
   6   5   4        0.11      -23.94     23.94 o
   7   5   4       73.18      100.38     16.25 o
   8   5   4        7.62        8.47     16.16 o
   9   5   4        3.62       10.40     26.21 o
  10   5   4      174.24      193.42     19.92 o
  11   5   4       12.37       25.51     25.68 o
  12   5   4      149.42      151.22     19.48 o
  13   5   4       69.83       82.30     18.70 o
  14   5   4        2.32        2.62     29.35 o
  15   5   4      115.65       95.23     21.23 o
  16   5   4        6.41      -31.01     31.01 o
  17   5   4      244.61      258.42     23.24 o
  18   5   4       53.24      -35.56     35.56 o
  19   5   4        4.04       17.39     19.39 o
  20   5   4        7.12        4.80     32.94 o
  21   5   4       29.51        9.96     34.16 o
  22   5   4      142.93      169.83     24.46 o
  23   5   4        6.25        5.33     34.86 o
  24   5   4        7.34       14.68     36.87 o
  25   5   4       32.48       55.30     24.02 o
   0   6   4       52.01       60.54     18.87 o
   1   6   4       27.87       59.58     17.47 o
   2   6   4       67.06       91.73     18.26 o
   3   6   4       46.25       54.25     19.22 o
   4   6   4      333.78      333.20     29.35 o
   5   6   4       69.78       56.35     19.92 o
   6   6   4       46.88       44.47     19.13 o
   7   6   4       55.85       15.81     30.49 o
   8   6   4       45.62       83.34     18.26 o
   9   6   4       63.39       77.93     19.57 o
  10   6   4       24.23       29.27     29.27 o
  11   6   4       48.59       51.46     19.92 o
  12   6   4        1.76       14.50     29.00 o
  13   6   4      145.85      158.56     21.40 o
  14   6   4        7.02      -33.37     33.37 o
  15   6   4       52.89       28.13     31.80 o
  16   6   4       53.43       35.29     33.46 o
  17   6   4        9.62       19.74     33.02 o
  18   6   4       13.50       30.49     32.67 o
  19   6   4        2.34        1.75     33.20 o
  20   6   4        2.22       14.41     35.56 o
  21   6   4        0.11      -34.60     34.60 o
   1   7   4        0.58      -30.75     30.75 o
   2   7   4       56.97       84.92     20.01 o
   3   7   4       13.32       33.11     30.58 o
   4   7   4        0.88        9.09     29.00 o
   5   7   4       44.05       17.21     21.32 o
   6   7   4        9.21       -9.26     32.50 o
   7   7   4        5.18       20.79     19.57 o
   8   7   4       48.65       94.79     21.49 o
   9   7   4        7.27       -3.23     31.63 o
  10   7   4       87.50       93.65     22.10 o
  11   7   4        6.81       24.90     33.37 o
  12   7   4        5.51      -35.21     35.21 o
  13   7   4       21.53       27.52     35.21 o
  14   7   4        0.77       -6.99     33.20 o
  15   7   4       17.34       12.23     23.68 o
  16   7   4        0.36        7.34     33.55 o
  17   7   4        1.24      -16.95     36.95 o
   0   8   4        0.17       24.02     22.36 o
   1   8   4       11.67       73.82     21.58 o
   2   8   4        0.12      -21.23     33.02 o
   3   8   4       37.15       21.84     23.06 o
   4   8   4        3.26       28.57     33.81 o
   5   8   4        9.93       -7.16     36.17 o
   6   8   4       56.72        0.00     38.44 o
   7   8   4       75.72       84.83     25.51 o
   8   8   4        7.79       33.29     36.52 o
   9   8   4        0.37       29.97     35.38 o
  10   8   4       39.53       89.63     25.25 o
   1   1   5      105.79      114.84      4.94 o
   2   1   5      166.99      188.10      5.54 o
   3   1   5     2089.79     2100.40     16.45 o
   4   1   5     1054.97     1060.23     13.14 o
   5   1   5        1.01       -8.45      8.45 o
   6   1   5      301.51      341.59     26.47 o
   7   1   5     3249.51     3358.40     53.47 o
   8   1   5      292.28      320.45     24.02 o
   9   1   5       61.34       38.88     14.68 o
  10   1   5     1231.30     1289.82     38.61 o
  11   1   5       47.10       42.37     14.24 o
  12   1   5      866.23      807.49     33.37 o
  13   1   5       13.78        4.37     22.71 o
  14   1   5       10.39      -23.41     23.41 o
  15   1   5        0.46       -2.88     22.28 o
  16   1   5      517.95      508.54     33.55 o
  17   1   5       13.05      -24.64     24.64 o
  18   1   5      691.69      667.45     38.35 o
  19   1   5      196.11      197.44     20.18 o
  20   1   5      465.49      454.64     35.03 o
  21   1   5       13.45      -29.09     29.09 o
  22   1   5       49.00       58.01     18.96 o
  23   1   5      156.44      157.60     21.93 o
  24   1   5        2.76        0.00     29.62 o
  25   1   5        2.29       -3.06     31.10 o
  26   1   5        0.18        0.00     19.22 o
  27   1   5        1.96       15.03     33.37 o
  28   1   5        0.22       29.70     31.97 o
  29   1   5        0.09        3.67     35.21 o
  30   1   5        1.92       30.40     35.99 o
   0   2   5     5203.86     5237.57     63.86 o
   1   2   5      171.02      186.43     16.34 o
   2   2   5        4.93       -8.47     20.88 o
   3   2   5      102.59      122.57     13.89 o
   4   2   5        3.39      -15.55     22.02 o
   5   2   5     1135.30     1243.35     35.82 o
   6   2   5        0.01       15.03     21.05 o
   7   2   5      778.65      867.86     34.07 o
   8   2   5      322.47      330.67     25.86 o
   9   2   5      202.22      169.92     15.81 o
  10   2   5      597.61      601.49     30.75 o
  11   2   5      135.00      128.34     14.07 o
  12   2   5      344.59      335.65     26.65 o
  13   2   5      658.89      722.23     35.03 o
  14   2   5        5.62       35.03     13.63 o
  15   2   5        8.02       25.60     14.76 o
  16   2   5        9.21       12.84     23.41 o
  17   2   5      336.16      326.74     23.94 o
  18   2   5        1.20      -11.71     25.68 o
  19   2   5      132.57      111.04     20.53 o
  20   2   5      106.61       99.51     20.27 o
  21   2   5      642.34      605.95     41.93 o
  22   2   5        1.61       22.10     18.00 o
  23   2   5       70.81        5.85     33.55 o
  24   2   5       68.81       77.32     20.70 o
  25   2   5       30.78        3.15     33.55 o
  26   2   5       77.18       18.17     35.82 o
  27   2   5       61.41       25.86     38.44 o
  28   2   5        7.65       16.16     33.11 o
  29   2   5        2.64        0.00     36.17 o
   1   3   5     1425.25     1508.23     41.06 o
   2   3   5        0.14        6.99     20.79 o
   3   3   5      102.25       93.22     14.24 o
   4   3   5       46.88       53.29     13.19 o
   5   3   5      315.58      334.16     25.07 o
   6   3   5      141.50      134.10     15.73 o
   7   3   5      762.97      841.30     34.16 o
   8   3   5      359.30      363.60     27.87 o
   9   3   5      372.98      366.75     29.35 o
  10   3   5      105.34       82.21     15.11 o
  11   3   5       86.85       77.67     15.46 o
  12   3   5      134.01      118.29     16.69 o
  13   3   5      247.88      307.34     24.29 o
  14   3   5        0.07       21.58     23.24 o
  15   3   5       14.55       -3.41     24.64 o
  16   3   5       13.31        3.49     26.73 o
  17   3   5        2.40       25.51     25.86 o
  18   3   5      278.66      285.06     23.24 o
  19   3   5        2.55      -27.61     31.36 o
  20   3   5        7.16       46.30     18.61 o
  21   3   5       37.46       47.00     20.18 o
  22   3   5       91.90       34.16     34.86 o
  23   3   5        0.84      -33.90     33.90 o
  24   3   5       13.11        9.70     33.46 o
  25   3   5       43.01       35.21     34.95 o
  26   3   5       16.40       12.23     36.08 o
  27   3   5        1.04       -7.25     33.11 o
  28   3   5        2.63      -13.19     38.09 o
   0   4   5       31.11        6.46     24.11 o
   1   4   5        6.79        5.68     14.33 o
   2   4   5      263.23      245.05     19.57 o
   3   4   5       85.06       75.74     15.29 o
   4   4   5        8.93      -13.28     24.55 o
   5   4   5        0.14      -22.10     22.10 o
   6   4   5       63.14       96.45     15.20 o
   7   4   5       67.68       70.76     15.38 o
   8   4   5       84.72       56.26     15.38 o
   9   4   5       49.32       69.37     15.81 o
  10   4   5      313.90      305.59     23.85 o
  11   4   5       27.61       26.56     25.77 o
  12   4   5       43.97        7.95     26.38 o
  13   4   5      131.98      137.33     18.96 o
  14   4   5       23.66       66.40     16.25 o
  15   4   5       14.48       27.69     26.65 o
  16   4   5       23.26        2.62     27.69 o
  17   4   5       79.77      102.65     19.31 o
  18   4   5       79.98      100.03     20.18 o
  19   4   5       47.52       51.19     19.83 o
  20   4   5        4.71       20.97     30.40 o
  21   4   5        6.74      -26.47     32.59 o
  22   4   5       14.72       62.55     20.70 o
  23   4   5       32.39       -1.66     34.51 o
  24   4   5        1.11       22.54     34.60 o
  25   4   5       10.49       -5.42     34.07 o
  26   4   5       43.11      -33.63     39.40 o
   1   5   5      154.55      156.47     17.91 o
   2   5   5       14.53      -21.14     25.95 o
   3   5   5       58.31       89.20     16.16 o
   4   5   5       81.89       58.88     18.35 o
   5   5   5      166.62      191.06     18.87 o
   6   5   5        3.39       26.65     26.30 o
   7   5   5        7.79      -26.82     26.82 o
   8   5   5        8.76        9.61     24.81 o
   9   5   5       14.91       22.98     17.56 o
  10   5   5       67.98       13.72     29.00 o
  11   5   5      113.74       80.55     20.88 o
  12   5   5        2.03      -28.57     28.57 o
  13   5   5      151.06      154.37     20.88 o
  14   5   5        3.45      -28.22     28.22 o
  15   5   5        5.36      -25.68     29.44 o
  16   5   5        1.18      -13.19     29.53 o
  17   5   5      103.74       87.62     22.36 o
  18   5   5        2.24      -28.04     30.58 o
  19   5   5       77.17       83.87     21.49 o
  20   5   5       11.64       -4.98     31.97 o
  21   5   5        0.19      -29.18     32.32 o
  22   5   5       22.09       29.88     22.98 o
  23   5   5       60.29       89.20     26.12 o
  24   5   5        2.04       45.69     23.33 o
   0   6   5       40.10       49.97     17.65 o
   1   6   5       30.53       32.94     30.14 o
   2   6   5        2.08       17.21     28.48 o
   3   6   5      100.31       11.97     33.29 o
   4   6   5       45.07       20.09     29.97 o
   5   6   5       33.29       29.27     18.87 o
   6   6   5       33.54      -21.84     31.45 o
   7   6   5        8.38       24.90     29.62 o
   8   6   5       20.55       11.27     29.27 o
   9   6   5        2.08       12.84     28.74 o
  10   6   5       40.74       34.95     33.81 o
  11   6   5       32.79       28.22     31.97 o
  12   6   5       19.50       35.38     20.09 o
  13   6   5       36.27       51.63     19.74 o
  14   6   5       23.81       22.19     31.89 o
  15   6   5       22.79       19.48     32.32 o
  16   6   5       69.25      101.43     21.67 o
  17   6   5       76.06       49.19     22.28 o
  18   6   5        7.51       28.13     34.60 o
  19   6   5       37.96       30.75     37.74 o
  20   6   5        2.45       22.80     22.63 o
   1   7   5       10.33       26.47     30.49 o
   2   7   5        0.01       -9.35     32.24 o
   3   7   5        1.62      -31.71     31.71 o
   4   7   5       24.71        0.70     20.44 o
   5   7   5        6.79        7.95     31.89 o
   6   7   5        4.47      -33.81     33.81 o
   7   7   5        0.47      -19.48     29.44 o
   8   7   5        0.04       18.08     31.89 o
   9   7   5       56.40       28.31     34.86 o
  10   7   5        0.07        0.00     33.37 o
  11   7   5       72.57       73.47     24.99 o
  12   7   5        0.20        8.74     33.98 o
  13   7   5        2.86       -7.16     36.08 o
  14   7   5        1.09      -10.92     34.51 o
  15   7   5        1.75      -37.83     37.83 o
  16   7   5        0.09       36.08     33.90 o
   0   8   5        0.28       10.92     34.95 o
   1   8   5        0.96       18.26     33.37 o
   2   8   5        0.29       -3.67     36.87 o
   3   8   5        2.13      -29.44     37.74 o
   4   8   5        6.12       -5.50     35.73 o
   5   8   5       50.34       76.88     23.94 o
   6   8   5       39.58       16.86     38.00 o
   7   8   5       70.02      -28.39     40.27 o
   0   0   6      128.51      150.18     14.33 o
   1   0   6       35.48       64.21     13.02 o
   2   0   6      120.77      124.49     14.33 o
   3   0   6     6520.94     6373.54     70.50 o
   4   0   6       98.08       98.55     14.76 o
   5   0   6       52.48       47.09     13.63 o
   6   0   6     6697.03     7011.82     76.27 o
   7   0   6      875.74      838.24     34.07 o
   8   0   6      105.75      107.72     14.59 o
   9   0   6      114.77      104.14     14.59 o
  10   0   6      136.50      145.02     15.20 o
  11   0   6        2.83      -22.98     22.98 o
  12   0   6      462.74      468.35     31.10 o
  13   0   6      244.94      237.98     17.30 o
  14   0   6        7.73      -23.33     23.33 o
  15   0   6        3.36      -23.50     23.50 o
  16   0   6     1103.95     1060.41     43.33 o
  17   0   6     1045.66      964.66     45.25 o
  18   0   6      232.24      230.81     20.62 o
  19   0   6      122.12       30.66     31.71 o
  20   0   6      623.01      569.17     40.10 o
  21   0   6       77.57       -1.31     33.11 o
  22   0   6      336.35      307.17     23.76 o
  23   0   6       64.86       80.37     19.57 o
  24   0   6        2.93        6.12     31.36 o
  25   0   6        0.01      -31.63     31.63 o
  26   0   6       68.01       71.29     21.75 o
  27   0   6        1.20      -29.44     32.59 o
  28   0   6       33.61       37.92     35.21 o
  29   0   6       32.27        3.76     37.74 o
   1   1   6      247.96      267.68     21.14 o
   2   1   6     1124.52     1044.42     34.33 o
   3   1   6       61.79       67.88     14.07 o
   4   1   6     2840.41     2982.21     52.07 o
   5   1   6       60.36       69.10     13.72 o
   6   1   6      931.45     1097.10     35.29 o
   7   1   6       34.78       48.66     13.72 o
   8   1   6      376.85      426.33     27.87 o
   9   1   6        6.95        2.45     22.02 o
  10   1   6     1023.01     1058.22     38.35 o
  11   1   6       97.30       73.65     14.68 o
  12   1   6        2.06       13.89     22.36 o
  13   1   6        9.78      -23.76     23.76 o
  14   1   6      229.39      231.86     18.96 o
  15   1   6      103.84      109.64     15.64 o
  16   1   6      147.32      181.36     17.39 o
  17   1   6      781.55      667.19     40.89 o
  18   1   6        4.20       19.05     28.13 o
  19   1   6      207.66      169.22     21.32 o
  20   1   6        1.97      -29.35     29.35 o
  21   1   6        0.04      -30.49     30.49 o
  22   1   6      136.84      143.54     21.49 o
  23   1   6       24.88      -32.24     32.24 o
  24   1   6        2.00      -20.09     30.40 o
  25   1   6        2.23      -27.34     29.53 o
  26   1   6        7.89      -18.43     32.67 o
  27   1   6        0.00        5.24     32.76 o
  28   1   6        1.17       19.05     22.89 o
  29   1   6        0.01       -7.60     36.08 o
   0   2   6      103.23       90.42     13.89 o
   1   2   6      589.53      579.83     29.88 o
   2   2   6        3.93       -7.60     21.40 o
   3   2   6       72.08       56.35     13.89 o
   4   2   6      830.76      894.33     34.25 o
   5   2   6     1178.89     1241.07     39.49 o
   6   2   6      150.10      165.46     15.81 o
   7   2   6      183.38      171.49     15.73 o
   8   2   6      393.63      383.26     27.61 o
   9   2   6       32.65       19.83     14.24 o
  10   2   6       15.54       29.62     13.80 o
  11   2   6      237.12      255.01     19.92 o
  12   2   6      141.15      132.70     15.99 o
  13   2   6      188.77      176.47     17.47 o
  14   2   6        2.27       13.80     23.06 o
  15   2   6      159.50      186.17     17.91 o
  16   2   6      356.38      344.12     23.94 o
  17   2   6        0.97       36.52     16.69 o
  18   2   6       45.44       44.29     17.82 o
  19   2   6      150.30      142.14     20.97 o
  20   2   6       35.40        4.54     19.92 o
  21   2   6        0.19      -25.42     29.97 o
  22   2   6      101.64      127.03     21.05 o
  23   2   6       18.23       30.66     31.28 o
  24   2   6       90.35      124.49     21.93 o
  25   2   6       20.26       26.65     33.55 o
  26   2   6        1.34        1.75     32.94 o
  27   2   6       18.83       43.42     22.63 o
  28   2   6        2.52      -39.75     39.75 o
   1   3   6       83.24       94.61     15.11 o
   2   3   6      198.93      233.61     18.08 o
   3   3   6       11.11      -14.94     24.20 o
   4   3   6       46.03       55.48     14.41 o
   5   3   6       29.80       -6.29     23.33 o
   6   3   6      362.51      391.04     29.88 o
   7   3   6      162.16      147.56     16.86 o
   8   3   6       78.07       82.82     15.64 o
   9   3   6      396.58      418.64     31.97 o
  10   3   6        2.67       -2.01     23.41 o
  11   3   6        0.00      -11.62     24.37 o
  12   3   6        9.61       15.20     24.55 o
  13   3   6      319.89      313.20     25.34 o
  14   3   6      179.75      148.25     20.18 o
  15   3   6      367.26      345.00     29.70 o
  16   3   6      104.93       77.49     19.57 o
  17   3   6       27.11       42.11     18.00 o
  18   3   6       25.36       -9.44     29.27 o
  19   3   6       37.65       31.97     19.39 o
  20   3   6       91.93       91.73     20.79 o
  21   3   6      192.69      183.11     23.85 o
  22   3   6      308.47      295.11     26.30 o
  23   3   6        3.22       -3.23     32.76 o
  24   3   6       56.20       80.90     20.44 o
  25   3   6       10.08       -6.99     33.11 o
  26   3   6        4.62      -30.93     35.73 o
  27   3   6        5.67      -30.23     37.13 o
   0   4   6      129.46      192.81     20.01 o
   1   4   6      122.78      122.40     16.51 o
   2   4   6       11.31       20.36     23.15 o
   3   4   6       17.61       28.39     14.41 o
   4   4   6       25.84        8.30     25.42 o
   5   4   6      282.98      318.09     24.64 o
   6   4   6       71.20       47.96     15.90 o
   7   4   6       77.49       27.08     25.68 o
   8   4   6      106.98      113.66     16.86 o
   9   4   6      157.16      199.01     19.48 o
  10   4   6        2.48      -27.08     27.08 o
  11   4   6       64.19       91.21     18.35 o
  12   4   6        6.89       11.01     26.03 o
  13   4   6       47.89        0.00     29.27 o
  14   4   6      482.17      512.03     39.92 o
  15   4   6       36.71       21.40     28.83 o
  16   4   6       33.35       26.21     30.05 o
  17   4   6        5.41       -8.56     30.66 o
  18   4   6       12.73       19.13     29.09 o
  19   4   6       69.01       79.33     20.88 o
  20   4   6      156.48      185.30     22.89 o
  21   4   6       29.31       17.91     31.45 o
  22   4   6       21.85       28.74     33.81 o
  23   4   6        2.20      -36.26     36.26 o
  24   4   6       67.68       75.74     25.25 o
  25   4   6        2.07      -35.64     36.78 o
   1   5   6       27.25       -3.58     27.26 o
   2   5   6      115.44      136.46     19.39 o
   3   5   6      219.63      238.94     20.09 o
   4   5   6       68.71       59.58     18.43 o
   5   5   6       91.86      103.09     18.78 o
   6   5   6      149.78      147.29     20.53 o
   7   5   6        9.68       24.11     17.56 o
   8   5   6        9.84       17.91     27.61 o
   9   5   6       48.43       51.63     18.35 o
  10   5   6       28.08        4.98     19.39 o
  11   5   6      347.10      365.61     28.65 o
  12   5   6       31.16       26.12     19.83 o
  13   5   6       82.00       73.65     20.88 o
  14   5   6        0.32       21.93     30.31 o
  15   5   6        0.00       24.02     29.35 o
  16   5   6        3.07        7.69     31.36 o
  17   5   6       35.69        9.96     21.40 o
  18   5   6        2.94      -29.44     29.70 o
  19   5   6        6.20      -32.85     32.85 o
  20   5   6       24.21       65.61     22.45 o
  21   5   6        4.17       30.49     33.98 o
  22   5   6       11.31      -33.29     38.44 o
   0   6   6       16.12       10.48     18.00 o
   1   6   6        0.43      -19.57     31.10 o
   2   6   6       28.96      -29.97     29.97 o
   3   6   6        0.00       16.95     28.22 o
   4   6   6        0.00      -29.27     29.27 o
   5   6   6        3.69       10.05     29.18 o
   6   6   6       19.27       26.47     18.96 o
   7   6   6       23.51      -20.53     33.37 o
   8   6   6       96.71       76.09     21.32 o
   9   6   6        0.38       28.65     29.35 o
  10   6   6      150.60      163.54     23.68 o
  11   6   6        3.20       12.49     30.23 o
  12   6   6       74.89       23.85     34.16 o
  13   6   6        7.40       -7.43     21.05 o
  14   6   6       14.53       -8.30     33.90 o
  15   6   6        0.02       23.41     20.88 o
  16   6   6        7.55       -8.74     35.21 o
  17   6   6       57.31        7.16     37.30 o
  18   6   6        6.65       13.37     23.50 o
  19   6   6       16.84      -33.90     35.99 o
   1   7   6        6.40      -18.00     32.59 o
   2   7   6        3.99       14.76     31.97 o
   3   7   6        2.82       21.40     30.49 o
   4   7   6       43.56      -29.79     34.60 o
   5   7   6       21.03        7.60     21.49 o
   6   7   6        0.67        0.00     31.10 o
   7   7   6       33.97       21.23     21.05 o
   8   7   6        7.16       15.64     22.10 o
   9   7   6       16.94        1.75     34.42 o
  10   7   6        7.06       17.65     23.41 o
  11   7   6        9.75      -35.12     35.12 o
  12   7   6        0.80        7.34     35.99 o
  13   7   6       14.10      -14.85     32.06 o
  14   7   6       12.80      -38.09     38.09 o
   0   8   6        8.45        1.92     35.56 o
   1   8   6        5.29      -28.57     37.13 o
   2   8   6        1.46        7.60     32.24 o
   1   1   7      610.29      546.89     31.19 o
   2   1   7       14.90        7.25     23.24 o
   3   1   7       31.30       -4.11     22.19 o
   4   1   7      677.77      665.70     33.63 o
   5   1   7       64.00       63.60     13.80 o
   6   1   7      242.29      205.56     15.99 o
   7   1   7      290.63      371.82     28.13 o
   8   1   7        3.89       -4.54     22.28 o
   9   1   7        5.63       19.57     22.19 o
  10   1   7       12.71      -21.14     24.02 o
  11   1   7       19.22       11.79     14.33 o
  12   1   7      163.52      149.74     17.30 o
  13   1   7       22.65       -7.43     24.46 o
  14   1   7       14.40       13.28     24.02 o
  15   1   7      227.71      238.94     20.18 o
  16   1   7      366.62      389.03     29.97 o
  17   1   7      374.24      376.10     31.36 o
  18   1   7        0.16       21.93     28.22 o
  19   1   7      111.48      123.36     20.27 o
  20   1   7      613.91      578.60     41.67 o
  21   1   7       23.72       30.84     19.92 o
  22   1   7       11.59      -32.59     32.59 o
  23   1   7       48.66       58.88     21.23 o
  24   1   7       24.32       29.44     32.76 o
  25   1   7        1.10      -31.97     31.97 o
  26   1   7        8.08      -37.04     37.04 o
  27   1   7       12.44       -9.17     34.60 o
   0   2   7      520.50      511.95     30.23 o
   1   2   7      215.56      207.14     17.47 o
   2   2   7      147.31      164.50     16.07 o
   3   2   7      250.91      271.35     22.54 o
   4   2   7      961.30     1001.09     38.09 o
   5   2   7       12.83        4.19     13.98 o
   6   2   7       36.09       50.76     14.15 o
   7   2   7       13.89       10.40     21.93 o
   8   2   7      129.27      143.10     15.81 o
   9   2   7      412.75      503.21     32.94 o
  10   2   7       12.82       -2.01     23.59 o
  11   2   7        0.50       -3.15     24.29 o
  12   2   7        0.18       -8.74     23.15 o
  13   2   7       41.78       45.87     17.73 o
  14   2   7      551.04      437.16     35.03 o
  15   2   7        6.89       15.64     27.08 o
  16   2   7       88.60       65.61     19.92 o
  17   2   7      376.60      391.38     31.97 o
  18   2   7      228.22      192.11     22.10 o
  19   2   7        8.69      -16.77     32.06 o
  20   2   7       29.84      -30.40     31.63 o
  21   2   7       22.02       50.15     19.39 o
  22   2   7        0.57      -20.36     31.80 o
  23   2   7       11.11       -4.89     32.41 o
  24   2   7       28.36       52.77     22.10 o
  25   2   7        8.29        1.57     22.71 o
  26   2   7        0.22       18.17     34.77 o
  27   2   7       15.85        1.92     36.26 o
   1   3   7      329.90      356.53     27.43 o
   2   3   7      542.61      588.21     33.72 o
   3   3   7      255.84      296.07     23.41 o
   4   3   7       20.27      -24.11     24.11 o
   5   3   7      114.22      135.50     16.51 o
   6   3   7       93.07       83.61     16.51 o
   7   3   7      149.65      116.98     17.82 o
   8   3   7      312.23      298.96     25.34 o
   9   3   7       59.15       34.51     16.51 o
  10   3   7        1.97      -19.05     24.29 o
  11   3   7      394.95      439.43     32.85 o
  12   3   7       21.70       34.07     17.91 o
  13   3   7      265.96      282.71     25.07 o
  14   3   7      429.78      434.28     34.25 o
  15   3   7       80.36       81.77     19.48 o
  16   3   7      134.77      153.32     20.53 o
  17   3   7        1.42        2.80     28.57 o
  18   3   7      123.69       91.64     21.49 o
  19   3   7       12.25       13.37     28.57 o
  20   3   7       42.55       33.90     31.01 o
  21   3   7        5.15      -30.31     33.11 o
  22   3   7      105.18      107.54     22.80 o
  23   3   7        6.68      -35.03     35.03 o
  24   3   7        4.04      -23.06     35.82 o
  25   3   7       38.03       -9.17     38.61 o
   0   4   7      458.97      486.96     34.68 o
   1   4   7       75.76      119.86     15.99 o
   2   4   7        0.00        0.00     24.46 o
   3   4   7        1.22       18.78     16.42 o
   4   4   7        7.26       -9.09     25.77 o
   5   4   7        0.61        4.63     24.99 o
   6   4   7      129.69      140.65     18.17 o
   7   4   7        0.00       -3.58     26.30 o
   8   4   7       86.70       99.86     18.70 o
   9   4   7       40.79       14.76     27.87 o
  10   4   7      272.06      234.92     21.40 o
  11   4   7      152.59      159.09     20.88 o
  12   4   7      601.15      625.78     43.07 o
  13   4   7        0.78       28.74     19.13 o
  14   4   7        0.10        1.40     29.70 o
  15   4   7       20.08      -11.44     32.06 o
  16   4   7       78.72       93.22     20.01 o
  17   4   7        0.69      -13.63     29.88 o
  18   4   7        1.32      -32.06     32.06 o
  19   4   7        5.02       32.32     30.49 o
  20   4   7        1.86       23.33     29.79 o
  21   4   7        0.29      -22.36     34.25 o
  22   4   7        4.04       35.56     33.55 o
  23   4   7       13.90       20.88     23.41 o
  24   4   7        5.97      -13.28     36.95 o
   1   5   7       16.79       -6.46     28.39 o
   2   5   7       19.25       -1.31     28.74 o
   3   5   7        1.07      -25.95     28.74 o
   4   5   7        5.53       18.26     26.47 o
   5   5   7       72.71       69.80     18.87 o
   6   5   7        0.00       -2.71     28.22 o
   7   5   7       53.20       47.35     20.09 o
   8   5   7        2.21      -19.22     30.23 o
   9   5   7       30.06       32.06     19.66 o
  10   5   7       65.30       84.22     20.36 o
  11   5   7       38.48       29.09     20.62 o
  12   5   7       25.49       37.13     19.83 o
  13   5   7       29.15       37.92     20.44 o
  14   5   7        7.79       20.09     19.74 o
  15   5   7        1.53      -27.08     30.75 o
  16   5   7       17.23       49.71     20.88 o
  17   5   7       48.22       96.62     21.49 o
  18   5   7       21.00       25.07     22.89 o
  19   5   7       36.98       77.49     23.33 o
  20   5   7        0.10       -9.17     34.77 o
  21   5   7        2.04      -10.31     24.20 o
   0   6   7      264.79      292.75     24.72 o
   1   6   7        6.72        1.49     32.50 o
   2   6   7       29.92        2.97     33.63 o
   3   6   7       12.72       11.97     30.84 o
   4   6   7       83.95       93.74     20.88 o
   5   6   7        5.06      -31.54     31.54 o
   6   6   7        0.20        3.06     28.74 o
   7   6   7       28.99       41.50     19.83 o
   8   6   7       79.95       47.87     21.40 o
   9   6   7        1.70       30.40     30.84 o
  10   6   7      300.87      310.57     27.78 o
  11   6   7        2.14      -11.53     35.21 o
  12   6   7       19.50       18.96     22.80 o
  13   6   7       12.47        6.90     31.10 o
  14   6   7        0.19       15.81     32.59 o
  15   6   7       12.34       32.24     34.86 o
  16   6   7        0.00       11.01     34.51 o
  17   6   7       46.52       21.32     25.07 o
   1   7   7        0.30      -34.33     34.33 o
   2   7   7       46.83       69.19     22.71 o
   3   7   7       84.56       84.39     24.55 o
   4   7   7        0.67       17.47     33.81 o
   5   7   7       33.80       78.28     24.20 o
   6   7   7       27.33      -23.06     38.26 o
   7   7   7        0.99       -5.33     36.26 o
   8   7   7        0.08       23.50     33.81 o
   9   7   7        5.48       25.60     35.12 o
  10   7   7       11.26      -34.25     34.25 o
  11   7   7        1.33       18.00     23.76 o
   0   0   8       42.59       25.34     23.15 o
   1   0   8     1526.34     1370.11     45.43 o
   2   0   8      123.86      150.44     15.64 o
   3   0   8      458.71      452.45     32.24 o
   4   0   8        0.18      -14.85     22.80 o
   5   0   8      615.97      631.72     33.29 o
   6   0   8      159.54      168.00     17.12 o
   7   0   8        0.49       15.73     22.45 o
   8   0   8       32.89       26.12     26.12 o
   9   0   8       51.68       38.79     15.11 o
  10   0   8       15.74       22.19     25.07 o
  11   0   8        0.49        5.42     14.94 o
  12   0   8       17.57        4.46     24.37 o
  13   0   8       35.76       61.77     16.86 o
  14   0   8       27.62       13.19     27.34 o
  15   0   8     1369.42     1387.76     53.82 o
  16   0   8      117.77      127.72     20.97 o
  17   0   8      749.99      663.26     43.59 o
  18   0   8        6.05       21.84     18.70 o
  19   0   8      127.53      150.61     22.28 o
  20   0   8        6.04      -23.68     31.71 o
  21   0   8      100.65       77.58     20.79 o
  22   0   8        8.18        7.95     32.24 o
  23   0   8        8.35       13.28     30.49 o
  24   0   8        2.10       28.92     21.23 o
  25   0   8        5.87        7.16     33.81 o
  26   0   8        2.05        3.67     33.72 o
   1   1   8      737.27      760.40     34.95 o
   2   1   8       93.83       91.64     15.38 o
   3   1   8      428.85      424.32     31.97 o
   4   1   8        7.18       16.16     22.28 o
   5   1   8      191.09      206.09     17.39 o
   6   1   8       33.87       16.69     23.76 o
   7   1   8      256.56      275.19     22.19 o
   8   1   8      213.65      251.08     17.82 o
   9   1   8       11.26       14.68     23.33 o
  10   1   8       86.16       93.65     16.07 o
  11   1   8      135.47      120.65     17.04 o
  12   1   8       18.87       20.44     16.25 o
  13   1   8        2.81       10.57     26.65 o
  14   1   8      436.45      408.60     32.59 o
  15   1   8      196.60      208.10     20.09 o
  16   1   8      210.03      241.38     22.45 o
  17   1   8     1078.82     1008.08     50.06 o
  18   1   8       37.47       29.35     31.63 o
  19   1   8      381.87      387.10     31.10 o
  20   1   8       38.07       60.02     20.18 o
  21   1   8        0.26      -10.92     33.20 o
  22   1   8        4.53       24.20     30.75 o
  23   1   8       18.85       33.46     31.36 o
  24   1   8        7.74       13.89     32.24 o
  25   1   8       37.83       13.10     23.94 o
  26   1   8        5.46       22.45     30.05 o
   0   2   8        0.35       -7.86     22.54 o
   1   2   8        3.01       -7.95     22.28 o
   2   2   8       18.24       15.29     14.76 o
   3   2   8      305.81      312.76     23.68 o
   4   2   8       98.84       62.64     16.16 o
   5   2   8      144.44      201.98     18.61 o
   6   2   8        2.20        5.24     22.80 o
   7   2   8      461.02      433.32     31.28 o
   8   2   8       73.38       84.57     16.16 o
   9   2   8      143.88      134.71     17.12 o
  10   2   8       86.89       99.42     17.82 o
  11   2   8       17.50       22.19     26.38 o
  12   2   8      120.56      110.51     19.66 o
  13   2   8      268.49      257.63     23.76 o
  14   2   8       37.71       49.88     18.61 o
  15   2   8      444.48      437.08     34.42 o
  16   2   8       22.32       16.25     30.66 o
  17   2   8      118.46      164.85     20.79 o
  18   2   8       22.11       27.26     20.18 o
  19   2   8        3.14      -16.51     32.15 o
  20   2   8       13.57      -20.18     32.94 o
  21   2   8       29.09       14.50     33.11 o
  22   2   8        1.94      -10.05     33.72 o
  23   2   8       14.87       48.75     22.63 o
  24   2   8        1.15       16.16     32.41 o
  25   2   8        0.17       31.54     31.80 o
   1   3   8       27.54        1.05     25.16 o
   2   3   8       79.73       95.05     16.60 o
   3   3   8        0.27      -26.65     26.65 o
   4   3   8      188.81      210.72     18.70 o
   5   3   8      321.41      312.67     23.41 o
   6   3   8        2.32       27.61     16.60 o
   7   3   8       16.31       43.51     16.60 o
   8   3   8       41.99       41.32     17.56 o
   9   3   8       59.43       43.16     18.26 o
  10   3   8       79.68       90.42     19.66 o
  11   3   8       72.30       25.25     19.39 o
  12   3   8       22.38      -18.08     29.70 o
  13   3   8        0.07       -1.14     18.00 o
  14   3   8        1.86        9.70     18.78 o
  15   3   8      141.87      150.70     21.23 o
  16   3   8       23.81       17.56     20.44 o
  17   3   8        0.00      -14.94     30.49 o
  18   3   8       52.38       16.95     34.60 o
  19   3   8       12.66       -6.38     32.50 o
  20   3   8        0.06       31.28     31.80 o
  21   3   8       50.41       12.06     23.33 o
  22   3   8        0.03       -2.36     23.24 o
  23   3   8        0.66        5.42     35.47 o
  24   3   8        4.19       23.06     23.76 o
   0   4   8       11.21       15.90     27.52 o
   1   4   8      349.39      341.68     26.65 o
   2   4   8        1.58      -28.74     28.74 o
   3   4   8       81.32       76.27     17.91 o
   4   4   8       13.15       30.14     17.65 o
   5   4   8      149.12      112.26     20.09 o
   6   4   8       28.43       31.89     18.08 o
   7   4   8      276.52      318.70     24.72 o
   8   4   8      215.21      229.41     21.49 o
   9   4   8      141.97      157.78     20.53 o
  10   4   8      106.72      119.95     20.62 o
  11   4   8        0.09       22.28     28.04 o
  12   4   8       25.70        4.28     30.14 o
  13   4   8      191.12      185.47     23.85 o
  14   4   8        0.16      -20.97     33.29 o
  15   4   8       42.71       30.75     34.33 o
  16   4   8       17.22       28.39     32.06 o
  17   4   8        2.97        9.70     31.54 o
  18   4   8        7.32       13.37     33.02 o
  19   4   8       15.66      -15.46     35.82 o
  20   4   8        2.53      -32.67     32.67 o
  21   4   8        4.77      -36.17     36.17 o
  22   4   8        3.15      -36.69     36.69 o
   1   5   8      175.63      198.66     22.89 o
   2   5   8      127.62      134.54     21.75 o
   3   5   8       20.32       28.65     18.78 o
   4   5   8      104.12      125.54     21.67 o
   5   5   8        6.03       26.12     18.52 o
   6   5   8       28.21       15.90     29.09 o
   7   5   8       25.60      -17.56     30.31 o
   8   5   8        0.13       -2.97     29.35 o
   9   5   8       37.28        0.00     33.11 o
  10   5   8       60.25       80.90     20.62 o
  11   5   8       20.14       64.91     20.62 o
  12   5   8       24.37       64.21     20.27 o
  13   5   8      138.92      151.49     23.76 o
  14   5   8       67.77       71.90     22.19 o
  15   5   8        1.56      -30.58     33.81 o
  16   5   8       27.51      -19.13     36.95 o
  17   5   8       22.94       21.40     35.21 o
  18   5   8        1.27       -3.67     33.11 o
  19   5   8        0.61      -36.60     36.60 o
   0   6   8       32.93        0.00     34.95 o
   1   6   8        5.09       22.63     20.53 o
   2   6   8       10.73       34.68     19.57 o
   3   6   8       18.13       57.57     20.79 o
   4   6   8        0.31        9.70     31.36 o
   5   6   8        4.52       21.14     29.62 o
   6   6   8        6.10       19.74     30.93 o
   7   6   8       12.35       21.58     29.88 o
   8   6   8       13.45       21.84     31.89 o
   9   6   8        0.66       -3.41     35.03 o
  10   6   8        6.24        5.15     32.94 o
  11   6   8       13.51       -5.24     36.08 o
  12   6   8        2.44       -8.91     36.69 o
  13   6   8      112.43      108.33     27.26 o
  14   6   8       11.66      -33.37     34.95 o
  15   6   8        2.74       17.04     36.95 o
   1   7   8        0.02      -38.61     38.61 o
   2   7   8       34.90       25.68     35.99 o
   3   7   8       39.73       69.37     24.37 o
   4   7   8        0.08      -31.45     33.90 o
   5   7   8        3.72        5.59     35.12 o
   6   7   8        2.98       -3.76     37.48 o
   7   7   8        0.89      -35.12     35.12 o
   1   1   9       40.81       44.03     15.11 o
   2   1   9       83.02       96.71     16.25 o
   3   1   9      351.11      359.32     29.00 o
   4   1   9      142.19      131.22     17.04 o
   5   1   9        3.46        7.69     25.25 o
   6   1   9      401.46      407.90     31.19 o
   7   1   9       22.38       19.22     27.96 o
   8   1   9      472.15      469.92     33.37 o
   9   1   9        0.09        1.14     27.96 o
  10   1   9       70.64       30.14     28.92 o
  11   1   9       83.01       67.97     18.52 o
  12   1   9       63.53       70.24     18.08 o
  13   1   9       39.14       68.40     18.61 o
  14   1   9        5.75      -16.07     28.83 o
  15   1   9       90.52       71.90     20.18 o
  16   1   9       48.05       -4.28     33.55 o
  17   1   9       68.15       83.87     20.53 o
  18   1   9       62.80      103.61     21.49 o
  19   1   9       47.15        6.29     32.94 o
  20   1   9       12.91       27.52     33.63 o
  21   1   9        4.23       28.48     30.66 o
  22   1   9        4.76       36.34     33.81 o
  23   1   9       19.11       19.74     34.25 o
  24   1   9       13.82       20.36     34.25 o
   0   2   9     1297.31     1280.74     48.40 o
   1   2   9       31.53       40.89     16.34 o
   2   2   9        5.46      -20.27     26.56 o
   3   2   9      558.27      570.39     38.61 o
   4   2   9      224.86      183.20     19.92 o
   5   2   9       11.18       32.76     17.56 o
   6   2   9      174.14      160.05     20.44 o
   7   2   9      248.70      238.94     20.79 o
   8   2   9       81.13       20.62     30.84 o
   9   2   9       15.19        3.06     18.61 o
  10   2   9       88.94       89.90     19.66 o
  11   2   9       11.34      -29.79     29.79 o
  12   2   9      284.35      277.99     25.77 o
  13   2   9        0.30      -29.09     29.09 o
  14   2   9      151.74      129.73     20.62 o
  15   2   9        1.97      -20.09     20.09 o
  16   2   9       43.46       31.01     32.32 o
  17   2   9      120.06      107.28     22.02 o
  18   2   9      183.68      210.81     23.68 o
  19   2   9        3.00       -0.70     21.14 o
  20   2   9       10.16        8.39     33.29 o
  21   2   9        8.93      -17.30     33.46 o
  22   2   9        0.92      -35.47     35.47 o
  23   2   9        5.19       -5.50     37.39 o
  24   2   9        0.01      -33.63     33.63 o
   1   3   9      335.48      327.96     24.11 o
   2   3   9      103.22      108.33     19.13 o
   3   3   9        5.85       14.76     27.26 o
   4   3   9       16.22       29.70     27.78 o
   5   3   9       85.23      101.60     19.05 o
   6   3   9      316.38      344.03     27.00 o
   7   3   9       20.88       25.68     26.56 o
   8   3   9       57.95       47.35     19.05 o
   9   3   9       12.70       10.66     28.31 o
  10   3   9       58.01       67.27     19.57 o
  11   3   9       63.91       53.64     19.48 o
  12   3   9       11.32       22.63     28.57 o
  13   3   9       50.96       30.49     30.66 o
  14   3   9      226.93      244.27     22.80 o
  15   3   9       82.68       85.27     21.93 o
  16   3   9       69.94       77.14     21.32 o
  17   3   9      190.17      209.15     22.80 o
  18   3   9       17.73       13.28     34.16 o
  19   3   9        6.32       33.46     21.49 o
  20   3   9      138.60      158.65     25.77 o
  21   3   9        0.03      -29.09     34.60 o
  22   3   9       32.62       37.48     35.99 o
   0   4   9        9.26        8.12     31.28 o
   1   4   9      246.68      186.61     22.71 o
   2   4   9       49.08       58.10     19.74 o
   3   4   9       16.87      -20.36     30.40 o
   4   4   9        0.02        2.88     18.61 o
   5   4   9       34.44       16.69     19.57 o
   6   4   9       13.00        5.59     30.75 o
   7   4   9       29.22        1.40     30.66 o
   8   4   9      118.06      165.12     20.44 o
   9   4   9       45.36       72.95     19.66 o
  10   4   9      229.95      231.42     23.68 o
  11   4   9        8.31       25.77     31.45 o
  12   4   9       85.86       87.54     21.32 o
  13   4   9       66.33       59.84     21.23 o
  14   4   9       29.21       40.36     21.40 o
  15   4   9       66.73       82.73     21.84 o
  16   4   9        9.08        1.40     21.14 o
  17   4   9       18.67       24.55     22.36 o
  18   4   9       29.89       25.16     24.64 o
  19   4   9        3.52      -38.44     38.44 o
  20   4   9       26.51      -16.95     37.39 o
   1   5   9        8.39      -28.74     31.63 o
   2   5   9       67.27      113.22     21.40 o
   3   5   9       44.68       32.41     21.40 o
   4   5   9       61.58       70.33     20.44 o
   5   5   9       21.18       29.35     30.84 o
   6   5   9       51.66       48.14     20.88 o
   7   5   9       31.35       15.11     21.84 o
   8   5   9       53.09       22.36     35.99 o
   9   5   9        0.04        4.89     32.41 o
  10   5   9       12.77       50.85     21.40 o
  11   5   9        7.42        6.29     21.23 o
  12   5   9       31.94       15.38     34.60 o
  13   5   9        9.02       62.46     21.93 o
  14   5   9       27.03       26.65     36.26 o
  15   5   9        0.82      -23.59     36.87 o
  16   5   9       12.32      -29.70     35.64 o
  17   5   9        0.09      -34.42     34.42 o
   0   6   9       57.69       36.34     22.10 o
   1   6   9       46.66       -3.41     35.56 o
   2   6   9        2.67       18.70     22.45 o
   3   6   9        0.17       17.21     33.46 o
   4   6   9       81.45      112.61     24.46 o
   5   6   9       44.74       27.96     35.91 o
   6   6   9        8.75       22.89     32.59 o
   7   6   9       18.14       19.57     34.25 o
   8   6   9        9.61       27.78     22.98 o
   9   6   9        3.18      -29.09     35.73 o
  10   6   9       76.94       78.80     24.11 o
  11   6   9       81.47       98.72     26.73 o
  12   6   9       68.62       82.12     26.65 o
   0   0  10       16.11      -20.09     28.31 o
   1   0  10      184.63      154.02     19.83 o
   2   0  10      617.02      598.08     40.27 o
   3   0  10      939.24      934.26     47.53 o
   4   0  10     1589.63     1583.80     56.35 o
   5   0  10       62.12       25.60     29.97 o
   6   0  10     2192.17     1858.29     60.72 o
   7   0  10      521.71      557.72     40.01 o
   8   0  10        7.54       -2.53     27.34 o
   9   0  10       77.23       73.04     20.18 o
  10   0  10      394.35      348.58     29.79 o
  11   0  10       20.89       17.65     30.93 o
  12   0  10       15.20       36.95     17.65 o
  13   0  10      287.34      295.46     26.73 o
  14   0  10       61.92       40.71     20.53 o
  15   0  10      597.37      592.93     43.68 o
  16   0  10       46.39       -9.26     32.24 o
  17   0  10       81.62       69.98     20.53 o
  18   0  10        3.56       32.59     31.01 o
  19   0  10       85.83       91.03     22.54 o
  20   0  10        0.23      -34.07     34.07 o
  21   0  10       27.19       35.73     33.98 o
  22   0  10       18.12       30.23     23.33 o
  23   0  10       14.59       -9.52     35.56 o
   1   1  10       22.72        6.03     26.38 o
   2   1  10      199.21      191.85     20.62 o
   3   1  10       61.82       65.35     19.22 o
   4   1  10      280.99      283.06     24.55 o
   5   1  10       64.35       21.05     30.31 o
   6   1  10      124.77      126.41     20.88 o
   7   1  10      134.01      127.20     21.05 o
   8   1  10       81.99       77.58     18.43 o
   9   1  10        0.00      -15.81     27.78 o
  10   1  10      140.74      152.27     20.70 o
  11   1  10       50.64       50.32     18.87 o
  12   1  10       14.53        1.40     31.01 o
  13   1  10       56.28       48.57     20.97 o
  14   1  10      120.19      151.31     20.88 o
  15   1  10       44.25        7.60     33.20 o
  16   1  10        1.10       29.88     19.74 o
  17   1  10      166.68      198.92     23.15 o
  18   1  10       26.45       -9.87     34.07 o
  19   1  10       44.05       45.34     21.93 o
  20   1  10       30.46        5.24     34.68 o
  21   1  10        0.70      -35.12     35.12 o
  22   1  10       22.91      -38.35     38.35 o
   0   2  10      448.96      440.83     33.81 o
   1   2  10        0.01       -6.29     28.48 o
   2   2  10      342.01      375.05     31.80 o
   3   2  10       12.84       -1.31     30.31 o
   4   2  10       29.67       -7.69     28.13 o
   5   2  10      226.75      233.61     22.45 o
   6   2  10      136.24      145.20     20.70 o
   7   2  10       87.48       65.87     19.74 o
   8   2  10      854.37      866.29     47.18 o
   9   2  10      123.70       88.67     21.67 o
  10   2  10        4.99       30.75     28.57 o
  11   2  10        0.10        8.56     30.31 o
  12   2  10       56.29       84.57     19.39 o
  13   2  10       40.42       17.39     19.83 o
  14   2  10        2.38      -30.66     30.66 o
  15   2  10       49.24       64.74     20.53 o
  16   2  10        0.00       27.52     20.53 o
  17   2  10       72.44       62.81     22.28 o
  18   2  10       34.05        5.07     34.25 o
  19   2  10       33.04       86.84     23.68 o
  20   2  10        0.03      -23.41     35.29 o
  21   2  10       14.28       56.61     22.71 o
   1   3  10       50.37       17.65     32.59 o
   2   3  10        0.67       12.23     30.40 o
   3   3  10      312.25      311.10     27.87 o
   4   3  10        7.67      -29.62     29.62 o
   5   3  10        5.55       18.08     29.70 o
   6   3  10       89.02       63.69     20.79 o
   7   3  10       31.60       59.23     18.87 o
   8   3  10       34.13       33.20     30.75 o
   9   3  10        9.14       37.83     18.61 o
  10   3  10       68.76      109.38     21.14 o
  11   3  10        9.04       12.14     28.92 o
  12   3  10       12.90       -9.35     31.80 o
  13   3  10       13.47       29.70     19.48 o
  14   3  10       29.13       37.83     20.53 o
  15   3  10        9.89      -16.60     34.60 o
  16   3  10       15.30       20.44     32.85 o
  17   3  10       49.09       58.71     24.29 o
  18   3  10       10.40       30.49     30.40 o
  19   3  10       57.25       92.08     23.68 o
  20   3  10        2.70       42.20     24.11 o
   0   4  10      577.76      647.88     46.48 o
   1   4  10       13.77       28.22     29.35 o
   2   4  10        4.54       33.46     19.66 o
   3   4  10       57.93       92.78     20.88 o
   4   4  10       13.57        9.00     31.71 o
   5   4  10       20.83       -6.03     32.50 o
   6   4  10        7.51      -32.94     32.94 o
   7   4  10       56.68       39.40     20.70 o
   8   4  10        4.98       -2.62     20.44 o
   9   4  10       21.95       14.33     32.50 o
  10   4  10      126.74      101.78     22.02 o
  11   4  10        0.31       39.14     20.01 o
  12   4  10       28.37       13.45     32.67 o
  13   4  10        0.51      -10.22     34.33 o
  14   4  10        8.86       48.40     22.63 o
  15   4  10        0.00       21.93     23.24 o
  16   4  10       12.33       25.60     35.03 o
  17   4  10        3.80      -11.18     34.25 o
   1   5  10        0.13      -33.37     33.37 o
   2   5  10        4.52       11.01     19.92 o
   3   5  10       18.54       -9.96     33.02 o
   4   5  10        0.31       -1.66     31.36 o
   5   5  10        6.10      -16.77     34.25 o
   6   5  10        2.51      -34.77     34.77 o
   7   5  10        5.02       27.34     29.88 o
   8   5  10        4.43       27.69     35.64 o
   9   5  10        0.21      -24.55     33.72 o
  10   5  10        1.02       28.48     34.51 o
  11   5  10        8.60        7.25     33.90 o
  12   5  10        4.87       18.35     35.91 o
  13   5  10       26.15       24.29     37.57 o
  14   5  10       14.95      -30.49     38.35 o
   0   6  10       18.11       -5.50     35.38 o
   1   6  10        0.65      -35.91     35.91 o
   2   6  10       26.92       13.45     23.85 o
   3   6  10        1.95       29.70     33.55 o
   4   6  10        3.06       27.96     33.11 o
   5   6  10        2.03        0.00     34.68 o
   6   6  10        4.89        5.68     34.77 o
   7   6  10        7.12       -1.92     35.82 o
   1   1  11      100.68       84.83     20.88 o
   2   1  11      186.66      180.32     21.14 o
   3   1  11        0.00       22.80     17.65 o
   4   1  11      463.07      498.23     36.78 o
   5   1  11       54.04       31.97     32.24 o
   6   1  11       95.63       76.70     21.14 o
   7   1  11      106.88       91.91     20.36 o
   8   1  11       14.07       49.88     19.22 o
   9   1  11       37.03       40.97     19.74 o
  10   1  11        2.60       20.88     29.97 o
  11   1  11       82.15       86.23     20.97 o
  12   1  11       60.38       27.96     33.63 o
  13   1  11        1.06      -30.14     31.80 o
  14   1  11       53.81       75.04     20.88 o
  15   1  11       29.48      -16.60     33.63 o
  16   1  11        3.40       30.66     29.53 o
  17   1  11       10.90      -22.71     33.63 o
  18   1  11        1.84      -34.77     34.77 o
  19   1  11        4.98       -1.83     33.72 o
  20   1  11        2.12        8.65     23.06 o
   0   2  11       84.48       69.37     20.27 o
   1   2  11      228.12      227.14     23.85 o
   2   2  11       43.46       20.09     20.70 o
   3   2  11      726.99      700.30     47.44 o
   4   2  11        6.68       14.33     30.14 o
   5   2  11      178.75      192.11     22.10 o
   6   2  11       31.37       22.54     20.62 o
   7   2  11      227.07      233.43     25.07 o
   8   2  11        0.02      -22.45     31.71 o
   9   2  11       11.36       -6.12     31.01 o
  10   2  11       20.14       21.67     30.40 o
  11   2  11        5.21      -32.06     32.06 o
  12   2  11        3.92      -31.45     31.45 o
  13   2  11       45.62       19.66     33.63 o
  14   2  11        7.03       -1.66     31.80 o
  15   2  11       71.63       97.50     24.02 o
  16   2  11       72.89       33.55     24.90 o
  17   2  11        2.49       23.41     36.69 o
  18   2  11       15.97       62.11     23.24 o
  19   2  11        6.10       14.68     22.98 o
   1   3  11      166.45      193.68     23.33 o
   2   3  11       16.17       16.60     30.40 o
   3   3  11       83.09       30.31     33.02 o
   4   3  11       37.72       13.72     31.36 o
   5   3  11        5.02       30.75     31.10 o
   6   3  11       76.88      115.76     22.19 o
   7   3  11        5.08       17.30     29.27 o
   8   3  11       31.22       20.70     32.85 o
   9   3  11        0.21       -6.46     33.55 o
  10   3  11       22.61        9.78     34.25 o
  11   3  11        4.84       20.01     34.86 o
  12   3  11       28.40       74.26     20.79 o
  13   3  11        8.60       34.60     32.67 o
  14   3  11       25.88      -12.41     35.38 o
  15   3  11       17.65        3.58     37.04 o
  16   3  11       59.31       89.81     24.90 o
  17   3  11       32.90      -40.62     40.62 o
   0   4  11       57.57       70.59     22.89 o
   1   4  11       19.05       34.25     31.63 o
   2   4  11       15.33       48.40     20.70 o
   3   4  11       52.66       60.19     21.40 o
   4   4  11        8.62      -33.63     33.63 o
   5   4  11       33.20      -18.26     34.33 o
   6   4  11        0.49       18.43     32.06 o
   7   4  11       11.88      -13.54     33.63 o
   8   4  11       12.79       13.72     36.43 o
   9   4  11      117.89       34.77     41.58 o
  10   4  11        2.11      -34.86     34.86 o
  11   4  11       40.55       39.92     24.37 o
  12   4  11       34.85       40.10     37.22 o
  13   4  11        0.08       16.69     36.52 o
  14   4  11        1.10       32.67     23.15 o
   1   5  11       72.12       81.42     24.90 o
   2   5  11        0.17       21.58     33.81 o
   3   5  11       50.13       21.67     37.74 o
   4   5  11        0.00       43.68     21.40 o
   5   5  11       22.78       24.90     23.68 o
   6   5  11       30.96      -35.29     35.29 o
   7   5  11       18.03        9.26     37.48 o
   8   5  11        6.81       -1.83     37.83 o
   9   5  11       39.39       64.74     24.90 o
   0   0  12      588.83      564.19     42.02 o
   1   0  12        5.24      -30.05     31.54 o
   2   0  12       16.98        4.54     31.45 o
   3   0  12       35.75       40.36     20.18 o
   4   0  12      187.95      149.65     21.58 o
   5   0  12       37.80       51.11     21.40 o
   6   0  12      566.54      555.19     43.07 o
   7   0  12      128.17      116.19     22.02 o
   8   0  12      174.56      172.63     23.06 o
   9   0  12       57.47       59.67     22.54 o
  10   0  12       20.61       34.33     31.71 o
  11   0  12        6.87       20.01     32.85 o
  12   0  12       29.48        8.47     35.21 o
  13   0  12       22.18       32.85     35.21 o
  14   0  12        0.73       34.51     21.14 o
  15   0  12        4.82      -25.25     33.81 o
  16   0  12        3.61      -25.77     34.60 o
  17   0  12       10.57      -37.04     37.04 o
   1   1  12       13.35      -16.69     33.11 o
   2   1  12       58.73       55.21     22.19 o
   3   1  12       51.36       30.58     33.81 o
   4   1  12      155.60      136.72     23.24 o
   5   1  12        6.28      -10.83     31.97 o
   6   1  12        1.21       29.79     30.49 o
   7   1  12       25.95       25.34     33.11 o
   8   1  12        9.17       16.07     30.66 o
   9   1  12       25.01        4.72     21.75 o
  10   1  12       15.06      -29.79     31.89 o
  11   1  12        7.73      -21.84     31.63 o
  12   1  12        3.84       11.97     32.50 o
  13   1  12       30.17       48.40     23.24 o
  14   1  12       14.38       33.90     31.80 o
  15   1  12        1.46      -30.93     34.86 o
  16   1  12        9.20       26.03     33.63 o
  17   1  12        4.56      -22.89     34.95 o
   0   2  12       10.04       32.15     19.48 o
   1   2  12        6.70        3.15     29.18 o
   2   2  12        1.68      -17.39     31.01 o
   3   2  12       94.87      122.22     22.19 o
   4   2  12      107.27      128.25     21.93 o
   5   2  12       21.12       27.34     32.15 o
   6   2  12      139.53       91.91     23.50 o
   7   2  12       12.95        0.00     33.81 o
   8   2  12       23.27       -4.98     33.37 o
   9   2  12       49.71       10.13     34.51 o
  10   2  12       15.41        3.41     34.60 o
  11   2  12       15.52       12.14     35.12 o
  12   2  12       19.86      -37.13     38.09 o
  13   2  12       10.42       10.83     33.29 o
  14   2  12        0.08      -11.01     36.78 o
  15   2  12        1.96       20.62     35.47 o
   1   3  12        2.28       40.89     19.31 o
   2   3  12       17.78       -8.30     31.45 o
   3   3  12        0.38        8.39     31.97 o
   4   3  12        6.72      -25.25     32.85 o
   5   3  12       30.64       23.33     21.84 o
   6   3  12      171.15      160.49     24.55 o
   7   3  12       13.30       80.90     22.63 o
   8   3  12        0.29      -13.98     34.42 o
   9   3  12        0.96       24.81     32.59 o
  10   3  12       12.27       22.89     23.85 o
  11   3  12       46.27       68.84     22.98 o
  12   3  12        0.06       21.05     23.33 o
  13   3  12        1.00       24.55     35.56 o
   0   4  12      101.20       92.69     25.51 o
   1   4  12        7.19        5.33     35.99 o
   2   4  12      142.33      197.35     27.00 o
   3   4  12       77.30       97.41     25.77 o
   4   4  12        1.21      -34.68     34.68 o
   5   4  12       61.09       27.34     39.05 o
   6   4  12        5.64      -27.52     39.05 o
   7   4  12        8.83       31.54     34.86 o
   8   4  12       27.25       46.83     24.72 o
   9   4  12        4.72        5.68     36.08 o
   1   1  13        0.41       56.44     20.18 o
   2   1  13        1.31        6.81     33.46 o
   3   1  13       13.70       37.65     21.49 o
   4   1  13        7.75       -5.15     33.98 o
   5   1  13       22.39       32.76     34.16 o
   6   1  13        4.69       31.36     33.29 o
   7   1  13        4.04      -14.07     34.60 o
   8   1  13        0.41       15.38     22.28 o
   9   1  13        4.12       37.65     22.10 o
  10   1  13        8.99       34.68     33.81 o
  11   1  13        0.69       15.99     22.45 o
  12   1  13        2.13        1.92     37.57 o
   0   2  13        9.14       20.97     34.77 o
   1   2  13        0.11       29.70     33.37 o
   2   2  13       29.49       22.80     33.55 o
   3   2  13       40.64        7.08     36.17 o
   4   2  13       17.91       24.72     32.24 o
   5   2  13       20.82       -8.91     33.55 o
   6   2  13       74.62      117.42     24.46 o
   7   2  13        2.47      -32.59     33.46 o
   8   2  13        7.87        3.67     35.12 o
   9   2  13       15.36       27.78     34.77 o
  10   2  13       16.82      -30.05     38.35 o
  11   2  13       11.28      -38.00     38.00 o
   1   3  13       13.52       34.86     33.46 o
   2   3  13       13.52       27.61     35.64 o
   3   3  13        0.05       34.42     21.93 o
   4   3  13        1.25       37.13     36.17 o
   5   3  13       15.39        7.51     35.64 o
   6   3  13        7.86      -39.23     39.23 o
   7   3  13       12.38       -7.60     34.60 o
   0   0  14      100.78      126.85     26.12 o
   1   0  14       16.36      -38.00     38.00 o
   2   0  14       10.30       33.55     35.12 o
   3   0  14        0.74       31.80     33.98 o
   4   0  14        0.41       30.14     34.42 o
   5   0  14        4.36      -26.47     36.17 o
   1   1  14        3.08      -16.95     31.71 o
   2   1  14        1.25       26.38     33.02 o
   3   1  14        3.84       17.04     34.51 o
   4   1  14       21.95       32.32     37.48 o
 
